# Supplementary material for: Biosynthetic production of anticoagulant heparin polysaccharides through metabolic and sulfotransferases engineering strategies
Source: Nat Commun. 2024 May 4;15:3755. doi: 10.1038/s41467-024-48193-5 (PMC11069525; doi:10.1038/s41467-024-48193-5)
Supplement: Supplementary file 4 — Supplementary Data 1 [file 41467_2024_48193_MOESM4_ESM.xlsx]

## Sheet: Sheet1
	Primer sequences used in this study
	Primer	Sequence
	F-R688R	tgatagcgaagtagccccaCGTcgcgctgcc
	R-R688R	ggcagcgcgACGtggggctacttcgctatca
	F-R688K	tgatagcgaagtagccccaAAAcgcgctgcc
	R-R688K	ggcagcgcgTTTtggggctacttcgctatca
	F-K698K	ccctgctgccgaaagcaAAGattctgaccatcctga
	R-K698K	tcaggatggtcagaatCTTtgctttcggcagcaggg
	F-K698V	ccctgctgccgaaagcaGTCattctgaccatcctga
	R-K698V	tcaggatggtcagaatGACtgctttcggcagcaggg
	F-K698AITV	ccctgctgccgaaagcaRYCattctgaccatcctga
	R-K698AITV	tcaggatggtcagaatGRYtgctttcggcagcaggg
	F-T701T	cgaaagcaaagattctgACCatcctgatcaacccg
	R-T701T	cgggttgatcaggatGGTcagaatctttgctttcg
	F-T701I	cgaaagcaaagattctgATAatcctgatcaacccg
	R-T701I	cgggttgatcaggatTATcagaatctttgctttcg
	F-T701IV	cgaaagcaaagattctgRTAatcctgatcaacccg
	R-T701IV	cgggttgatcaggatTAYcagaatctttgctttcg
	F-N705AT	ctgaccatcctgatcRCTccggctgatcgtgc
	R-N705AT	gcacgatcagccggAGYgatcaggatggtcag
	F-N705DG	ctgaccatcctgatcGRTccggctgatcgtgc
	R-N705DG	gcacgatcagccggAYCgatcaggatggtcag
	F-S742S	cgacgatgcaccgAGCgagctgcgtgcc
	R-S742S	ggcacgcagctcGCTcggtgcatcgtcg
	F-S742K	cgacgatgcaccgAAAgagctgcgtgcc
	R-S742K	ggcacgcagctcTTTcggtgcatcgtcg
	F-S742R	cgacgatgcaccgAGAgagctgcgtgcc
	R-S742R	ggcacgcagctcTCTcggtgcatcgtcg
	F-S742KR	cgacgatgcaccgARAgagctgcgtgcc
	R-S742KR	ggcacgcagctcTYTcggtgcatcgtcg
	F-I761I	tggtacgcgacccacATTgagcgttggctgtc
	R-I761I	gacagccaacgctcAATgtgggtcgcgtacca
	F-I761MV	tggtacgcgacccacRTGgagcgttggctgtc
	R-I761MV	gacagccaacgctcCAYgtgggtcgcgtacca
	F-I761L	tggtacgcgacccacCTTgagcgttggctgtc
	R-I761L	gacagccaacgctcAAGgtgggtcgcgtacca
	F-I761FL	tggtacgcgacccacYTTgagcgttggctgtc
	R-I761FL	gacagccaacgctcAARgtgggtcgcgtacca
	F-Y768Y	attgagcgttggctgtcctatTACcatgctaaccagatcc
	R-Y768Y	ggatctggttagcatgGTAataggacagccaacgctcaat
	F-Y768Q	attgagcgttggctgtcctatCAAcatgctaaccagatcc
	R-Y768Q	ggatctggttagcatgTTGataggacagccaacgctcaat
	F-Y768N	attgagcgttggctgtcctatAACcatgctaaccagatcc
	R-Y768N	ggatctggttagcatgGTTataggacagccaacgctcaat
	F-N771N	gctgtcctattaccatgctAACcagatcctggtgctgg
	R-N771N	ccagcaccaggatctgGTTagcatggtaataggacagc
	F-N771S	gctgtcctattaccatgctTCTcagatcctggtgctgg
	R-N771S	ccagcaccaggatctgAGAagcatggtaataggacagc
	F-N771D	gctgtcctattaccatgctGATcagatcctggtgctgg
	R-N771D	ccagcaccaggatctgATCagcatggtaataggacagc
	F-K787K	gctgcgcaccgatccggctAAAgtaatggatatgg
	R-K787K	ccatatccattacTTTagccggatcggtgcgcagc
	F-K787D	gctgcgcaccgatccggctGATgtaatggatatgg
	R-K787D	ccatatccattacATCagccggatcggtgcgcagc
	F-K787DE	gctgcgcaccgatccggctGAWgtaatggatatgg
	R-K787DE	ccatatccattacWTCagccggatcggtgcgcagc
	F-M791M	ccgatccggctaaagtaatggatATGgttcagaagttcctg
	R-M791M	caggaacttctgaacCATatccattactttagccggatcgg
	F-M791I	ccgatccggctaaagtaatggatATTgttcagaagttcctg
	R-M791I	caggaacttctgaacAATatccattactttagccggatcgg
	F-M791IL	ccgatccggctaaagtaatggatMTTgttcagaagttcctg
	R-M791IL	caggaacttctgaacAAKatccattactttagccggatcgg
	F-T801T	cctgggcgtaaccaacACCatcgattaccacaa
	R-T801T	ttgtggtaatcgatGGTgttggttacgcccagg
	F-T801I	cctgggcgtaaccaacATCatcgattaccacaa
	R-T801I	ttgtggtaatcgatGATgttggttacgcccagg
	F-D843D	ccgcctatggacgaaGATtctcgtgctttcctg
	R-D843D	caggaaagcacgagaATCttcgtccataggcgg
	F-D843E	ccgcctatggacgaaGAGtctcgtgctttcctg
	R-D843E	caggaaagcacgagaCTCttcgtccataggcgg
	F-A846A	gacgaagattctcgtGCTttcctgaaggactacta
	R-A846A	tagtagtccttcaggaaAGCacgagaatcttcgtc
	F-A846K	gacgaagattctcgtAAAttcctgaaggactacta
	R-A846K	tagtagtccttcaggaaTTTacgagaatcttcgtc
	F-A846KR	gacgaagattctcgtARAttcctgaaggactacta
	R-A846KR	tagtagtccttcaggaaTYTacgagaatcttcgtc
	F-Y864Y	cgaactgtctaaactgctgTATaaaatgggccagccgctg
	R-Y864Y	cagcggctggcccattttATAcagcagtttagacagttcg
	F-Y864K	cgaactgtctaaactgctgAAAaaaatgggccagccgctg
	R-Y864K	cagcggctggcccattttTTTcagcagtttagacagttcg
	F-Y864H	cgaactgtctaaactgctgCACaaaatgggccagccgctg
	R-Y864H	cagcggctggcccattttGTGcagcagtttagacagttcg
	F-Y864HQ	cgaactgtctaaactgctgCAMaaaatgggccagccgctg
	R-Y864HQ	cagcggctggcccattttKTGcagcagtttagacagttcg
	F-T872T	agccgctgccgACCtggctgcgt
	R-T872T	acgcagccaGGTcggcagcggct
	F-T872L	agccgctgccgCTCtggctgcgt
	R-T872L	acgcagccaGAGcggcagcggct
	F-843DA	ccgcctatggacgaaGATtctcgtGCTttcctgaaggactacta
	R-843DA	tagtagtccttcaggaaAGCacgagaATCttcgtccataggcgg
	F-843DK	ccgcctatggacgaaGATtctcgtAAAttcctgaaggactacta
	R-843DK	tagtagtccttcaggaaTTTacgagaATCttcgtccataggcgg
	F-843EA	ccgcctatggacgaaGAGtctcgtGCTttcctgaaggactacta
	R-843EA	tagtagtccttcaggaaAGCacgagaCTCttcgtccataggcgg
	F-843EK	ccgcctatggacgaaGAGtctcgtAAAttcctgaaggactacta
	R-843EK	tagtagtccttcaggaaTTTacgagaCTCttcgtccataggcgg
	F-787KM	gctgcgcaccgatccggctAAAgtaatggatATGgttcagaagttcctg
	R-787KM	caggaacttctgaacCATatccattacTTTagccggatcggtgcgcagc
	F-787KI	gctgcgcaccgatccggctAAAgtaatggatATTgttcagaagttcctg
	R-787KI	caggaacttctgaacAATatccattacTTTagccggatcggtgcgcagc
	F-787DM	gctgcgcaccgatccggctGATgtaatggatATGgttcagaagttcctg
	R-787DM	caggaacttctgaacCATatccattacATCagccggatcggtgcgcagc
	F-787DI	gctgcgcaccgatccggctGATgtaatggatATTgttcagaagttcctg
	R-787DI	caggaacttctgaacAATatccattacATCagccggatcggtgcgcagc
	F-768YN	attgagcgttggctgtcctatTACcatgctAACcagatcctggtgctgg
	R-768YN	ccagcaccaggatctgGTTagcatgGTAataggacagccaacgctcaat
	F-768YS	attgagcgttggctgtcctatTACcatgctTCTcagatcctggtgctgg
	R-768YS	ccagcaccaggatctgAGAagcatgGTAataggacagccaacgctcaat
	F-768QN	attgagcgttggctgtcctatCAAcatgctAACcagatcctggtgctgg
	R-768QN	ccagcaccaggatctgGTTagcatgTTGataggacagccaacgctcaat
	F-768QS	attgagcgttggctgtcctatCAAcatgctTCTcagatcctggtgctgg
	R-768QS	ccagcaccaggatctgAGAagcatgTTGataggacagccaacgctcaat
	F-768NN	attgagcgttggctgtcctatAACcatgctAACcagatcctggtgctgg
	R-768NN	ccagcaccaggatctgGTTagcatgGTTataggacagccaacgctcaat
	F-768NS	attgagcgttggctgtcctatAACcatgctTCTcagatcctggtgctgg
	R-768NS	ccagcaccaggatctgAGAagcatgGTTataggacagccaacgctcaat
