# Supplementary material for: Biosynthetic production of anticoagulant heparin polysaccharides through metabolic and sulfotransferases engineering strategies
Source: Nat Commun. 2024 May 4;15:3755. doi: 10.1038/s41467-024-48193-5 (PMC11069525; doi:10.1038/s41467-024-48193-5)
Supplement: Supplementary file 5 — Supplementary Data 2 [file 41467_2024_48193_MOESM5_ESM.xlsx]

## Sheet: Sheet1
		Screening results of simplified codon and combined mutation library
		698-RYC Mutation Library
		Codons: 4	Transformants Needed: 12	Selected Transformants: 11
		0.00496	0.00458	0.00437
		0.00421	0.00378	0.00357
		0.00238	0.0023	0.00201
		0.00162	0.00155
		701-RTA Mutation Library
		Codons: 2	Transformants Needed: 6	Selected Transformants: 4
		0.00384	0.00139	0.00135
		0.00115
		705-RTA/GRT Mutation Library
		Codons: 4	Transformants Needed: 12	Selected Transformants: 10
		0.00475	0.00446	0.00432
		0.00382	0.00312	0.00199
		0.00193	0.00175	0.0013
		0.00124
		742-ARA Mutation Library
		Codons: 2	Transformants Needed: 6	Selected Transformants: 5
		0.00466	0.00224	0.00151
		0.00137	0.00111
		761-RTG/YTT Mutation Library
		Codons: 4	Transformants Needed: 12	Selected Transformants:13
		0.00458	0.00448	0.0041
		0.00384	0.00383	0.00329
		0.00326	0.00291	0.00275
		0.00266	0.00189	0.00138
		0.00136
		787-GAW Mutation Library
		Codons: 2	Transformants Needed: 6	Selected Transformants:5
		0.00405	0.0036	0.00342
		0.00264	0.00194
		791-MTT Mutation Library
		Codons: 2	Transformants Needed: 6	Selected Transformants:4
		0.00413	0.00312	0.00177
		0.00157
		846-ARA Mutation Library
		Codons: 2	Transformants Needed: 6	Selected Transformants:5
		0.00474	0.00417	0.00332
		0.0017	0.00145
		864-CAM/AAA Mutation Library
		Codons: 3	Transformants Needed: 9	Selected Transformants:8
		0.00489	0.00461	0.00382
		0.00224	0.00196	0.0017
		0.00165	0.00116
		Group 1 Combination Mutation Library
		Codons: 8	Transformants Needed: 24	Selected Transformants: 21
		0.00477	0.00471	0.00426
		0.00417	0.00385	0.00375
		0.00372	0.0037	0.00357
		0.00352	0.00329	0.00299
		0.00293	0.00246	0.00185
		0.00158	0.00145	0.0012
		0.00115	0.0014	0.00122
		Group 2 Combination Mutation Library
		Codons: 12	Transformants Needed: 36	Selected Transformants:32
		0.00491	0.00445	0.00432
		0.00421	0.0042	0.00404
		0.00401	0.00376	0.00352
		0.0033	0.00313	0.00286
		0.00279	0.00257	0.00244
		0.00235	0.00212	0.00202
		0.0019	0.00174	0.00171
		0.00161	0.00148	0.00147
		0.00143	0.00135	0.00129
		0.00121	0.00116	0.00113
		0.00108	0.00107
		Group 3 Combination Mutation Library
		Codons: 24	Transformants Needed: 72	Selected Transformants:65
		0.00498	0.00496	0.00491
		0.00489	0.00488	0.00484
		0.00483	0.00475	0.00474
		0.00466	0.00461	0.00458
		0.00456	0.00446	0.00444
		0.00443	0.00435	0.00435
		0.00434	0.00419	0.00413
		0.00411	0.00408	0.00405
		0.00397	0.00393	0.00385
		0.00384	0.00357	0.00356
		0.00354	0.00353	0.00345
		0.00344	0.00344	0.00328
		0.00326	0.00306	0.0029
		0.0028	0.00273	0.00257
		0.00255	0.00254	0.0022
		0.00219	0.00218	0.00212
		0.00195	0.0019	0.00182
		0.00164	0.00163	0.00162
		0.00153	0.00152	0.00151
		0.00138	0.00137	0.00133
		0.00129	0.00124	0.00118
		0.00115	0.00102
		Group 4 Combination Mutation Library
		Codons: 24	Transformants Needed: 72	Selected Transformants: 68
		0.00496	0.00491	0.00486
		0.00484	0.0048	0.00467
		0.00456	0.00455	0.00453
		0.00436	0.00402	0.00399
		0.00394	0.0039	0.00375
		0.0037	0.00352	0.0035
		0.00343	0.00341	0.0033
		0.00327	0.00293	0.00279
		0.00272	0.00271	0.00267
		0.0026	0.00256	0.00251
		0.00243	0.00235	0.00232
		0.00228	0.00227	0.00222
		0.00215	0.00215	0.00209
		0.00202	0.00199	0.00191
		0.00188	0.00184	0.00177
		0.00174	0.00172	0.00168
		0.00166	0.00164	0.00163
		0.00162	0.00162	0.00162
		0.00158	0.00153	0.00152
		0.00147	0.00146	0.00139
		0.00137	0.00128	0.00121
		0.00118	0.00117	0.00112
		0.00108	0.00102
All screening values were measured by assessing the kinetics of 410nm for 30 minutes on each mutant on the microplate. The numerical value is ΔA410/min, which is used to evaluate the reaction rate of NST. Red values indicate the transformants used for subsequent sequencing and activity verification.
