# Supplementary material for: Biosynthetic production of anticoagulant heparin polysaccharides through metabolic and sulfotransferases engineering strategies
Source: Nat Commun. 2024 May 4;15:3755. doi: 10.1038/s41467-024-48193-5 (PMC11069525; doi:10.1038/s41467-024-48193-5)
Supplement: Supplementary file 7 — Source Data [file 41467_2024_48193_MOESM7_ESM.xls]

## Sheet: Fig. 2
Fig.2C	PAMN-HPLC						Fig.2D	ESI-MS		Fig.2E	ESI-MS		Fig.2F	ESI-MS
							UA-GlcNH2			UA-GlcNAc			UA-GlcNS
R.T(min)	GlcNTFA+LiOH+NST	GlcNTFA+LiOH	GlcNTFA	GlcNAc+LiOH	GlcNAc		m/z	intensity		m/z	intensity		m/z	intensity
0	-7456	2373	-2288	-2468	-3687		72.8076	1.09109		74.9199	13.476		72.8416	1.02851
0.00833	-7464	2369	-2310	-2251	-3163		74.8336	5.14785		81.0347	1.401		74.8485	4.98438
0.01667	-7470	2387	-2350	-2294	-3872		75.7708	0.04555		84.895	33.068		76.8454	1.16552
0.025	-7465	2387	-2385	-2353	-3465		76.6701	1.29893		86.8303	39.409		78.7862	68.2546
0.03333	-7463	2377	-2439	-2333	-3518		78.7756	25.1708		94.859	20.565		79.7943	26.5675
0.04167	-7470	2380	-2448	-2249	-3573		79.6796	4.05419		98.8608	7.935		80.7927	7.50473
0.05	-7471	2382	-2362	-2317	-3901		80.8194	0.46049		99.8916	36.216		81.5466	0.18565
0.05833	-7473	2382	-2303	-2383	-3949		81.8925	0.41571		102.849	23.09		82.8678	0.9862
0.06667	-7457	2378	-2237	-2379	-3639		82.8155	0.11322		107.896	3.394		83.9728	0.06745
0.075	-7473	2383	-2331	-2460	-3498		84.8895	6.45707		109.421	13.777		84.8144	1.28801
0.08333	-7465	2384	-2449	-2481	-3379		85.8013	0.28284		112.841	276.229		86.877	4.39325
0.09167	-7467	2367	-2387	-2340	-3240		86.8646	2.51524		113.814	30.262		87.8947	0.43303
0.1	-7463	2374	-2375	-2289	-3897		87.897	0.64878		119.213	5.906		88.8833	0.99836
0.10833	-7472	2380	-2385	-2286	-3699		88.668	1.27076		119.869	3.919		89.9681	0.17129
0.11667	-7476	2384	-2368	-2429	-3473		90.9052	1.19774		120.898	5.345		90.9179	0.41422
0.125	-7477	2366	-2342	-2372	-3301		92.9058	1.50874		122.19	1.461		92.8518	2.03022
0.13333	-7477	2372	-2260	-2463	-3468		94.069	0.15924		123.959	9.524		94.7844	1.29477
0.14167	-7462	2379	-2294	-2266	-3877		94.7669	1.70008		124.875	12.884		95.7443	0.47529
0.15	-7464	2374	-2323	-2277	-3457		95.8537	0.82069		128.154	30.804		96.8393	37.7867
0.15833	-7460	2375	-2325	-2461	-3352		96.8512	11.3074		129.876	20.354		97.769	2.34386
0.16667	-7468	2368	-2310	-2394	-3116		97.8679	0.527		133.102	13.129		98.8163	2.61538
0.175	-7476	2372	-2298	-2428	-3954		98.8475	2.64801		133.966	7.115		100.309	0.18009
0.18333	-7472	2370	-2433	-2467	-3308		99.9037	1.0511		134.745	10.446		100.867	2.15785
0.19167	-7463	2377	-2383	-2299	-3701		100.796	2.56044		136.063	5.47		103.057	2.46589
0.2	-7456	2366	-2380	-2303	-3835		101.833	0.32174		138.02	20.852		105.013	0.12496
0.20833	-7466	2365	-2384	-2264	-3668		102.788	1.96211		139.023	7.855		105.841	0.14602
0.21667	-7477	2369	-2331	-2303	-3768		103.623	0.61238		143.725	18.639		106.84	1.74797
0.225	-7473	2366	-2369	-2474	-3173		104.852	0.11295		144.862	10.808		107.823	2.03749
0.23333	-7475	2379	-2266	-2316	-3842		106.048	0.46481		149.109	12.69		108.848	0.91089
0.24167	-7462	2381	-2337	-2477	-3463		106.853	1.15084		150.956	5.453		111.02	0.9968
0.25	-7459	2375	-2314	-2371	-3630		107.911	1.31357		153.046	18.271		111.915	1.18847
0.25833	-7474	2378	-2299	-2422	-3222		108.944	0.36694		153.836	28.257		112.881	20.1459
0.26667	-7459	2377	-2444	-2347	-3207		110.886	0.97523		154.998	22.819		113.859	0.57193
0.275	-7477	2371	-2448	-2316	-3758		111.924	2.3077		156.452	10.681		114.937	1.45492
0.28333	-7470	2374	-2458	-2333	-3119		112.881	35.8427		156.967	7.498		116.142	0.13754
0.29167	-7463	2369	-2264	-2322	-3149		113.905	2.21379		158.909	1.36		116.943	1.83795
0.3	-7460	2368	-2267	-2364	-3197		114.731	0.98725		166.034	5.689		118.868	2.83224
0.30833	-7477	2370	-2263	-2408	-3126		116.029	1.29937		166.937	28.875		119.885	0.72195
0.31667	-7476	2379	-2276	-2482	-3797		116.842	0.84248		167.987	4.561		120.93	2.25201
0.325	-7474	2365	-2316	-2294	-3495		118.137	0.45357		169.132	4.761		121.949	0.67367
0.33333	-7458	2384	-2337	-2446	-3371		118.89	4.02083		170.884	6.621		123.097	1.37177
0.34167	-7477	2375	-2279	-2390	-3603		120.031	0.41386		172.831	18.452		123.787	0.24238
0.35	-7460	2367	-2499	-2329	-3954		120.977	0.96566		174.892	174.291		125.067	0.78348
0.35833	-7463	2369	-2486	-2274	-3834		121.983	0.69782		176.048	10.323		126.33	0.12716
0.36667	-7476	2381	-2262	-2382	-3134		122.925	1.89359		176.894	67.552		126.976	0.76779
0.375	-7475	2387	-2349	-2262	-3186		124.157	0.41564		178.873	15.9		127.952	0.5176
0.38333	-7467	2383	-2390	-2407	-3608		124.881	1.55697		180.887	28.837		128.97	3.9474
0.39167	-7458	2381	-2273	-2298	-3553		125.938	0.34759		181.882	20.006		129.997	0.9737
0.4	-7465	2388	-2278	-2473	-3715		126.836	1.17147		182.901	30.224		130.93	1.17948
0.40833	-7460	2372	-2450	-2417	-3442		128.867	6.12933		187.017	27.355		132.013	0.10029
0.41667	-7477	2371	-2286	-2367	-3568		130.082	0.86449		187.538	4.587		132.962	1.16331
0.425	-7457	2368	-2253	-2427	-3937		130.834	1.10955		190.053	17.686		133.974	0.60286
0.43333	-7467	2385	-2412	-2256	-3625		131.863	0.27727		190.843	29.268		134.964	1.84212
0.44167	-7462	2381	-2328	-2246	-3450		132.751	3.03222		193.172	8.067		135.858	0.46137
0.45	-7459	2372	-2446	-2367	-3386		134.06	1.3853		195.016	9.499		136.893	1.93993
0.45833	-7462	2377	-2476	-2389	-3422		134.933	2.08934		196.18	26.175		137.909	42.6117
0.46667	-7478	2366	-2367	-2466	-3441		135.831	0.39318		196.881	5.896		138.974	3.00483
0.475	-7478	2387	-2486	-2358	-3736		136.96	6.02843		197.743	28.916		139.922	3.46879
0.48333	-7459	2366	-2247	-2276	-3909		138.021	3.20218		198.488	11.705		141.01	0.36471
0.49167	-7464	2388	-2330	-2325	-3326		138.879	0.95208		202.021	11.645		141.766	0.63254
0.5	-7459	2369	-2361	-2256	-3852		141.016	2.77511		203.037	9.819		142.99	2.94044
0.50833	-7457	2372	-2280	-2290	-3182		141.876	0.51478		203.877	11.945		143.981	0.08114
0.51667	-7457	2379	-2439	-2252	-3801		142.846	3.32388		204.905	20.792		144.975	2.29539
0.525	-7460	2377	-2482	-2373	-3794		143.837	0.86071		206.72	17.588		145.899	0.24984
0.53333	-7474	2377	-2325	-2303	-3653		144.984	1.53253		208.16	17.411		147.01	1.61035
0.54167	-7457	2375	-2411	-2319	-3263		145.997	0.42132		210.877	30.179		148.051	1.38146
0.55	-7460	2380	-2254	-2279	-3846		146.994	2.0832		213.869	10.346		148.925	0.5639
0.55833	-7457	2366	-2373	-2367	-3688		147.978	0.32936		216.965	56.219		150.255	0.47003
0.56667	-7458	2380	-2445	-2347	-3212		148.899	3.12213		218.026	13.929		150.92	0.82492
0.575	-7463	2369	-2327	-2396	-3992		150.793	6.67057		218.777	10.219		152.931	1.09882
0.58333	-7457	2375	-2465	-2456	-3292		151.905	0.84042		220.823	5.739		153.664	0.19137
0.59167	-7473	2367	-2326	-2336	-3834		152.481	0.43256		223.025	3.702		154.189	0.06994
0.6	-7471	2384	-2306	-2326	-3878		153.098	1.52231		224.922	13.909		154.907	1.49929
0.60833	-7471	2375	-2475	-2435	-3559		153.956	0.45515		226.084	4.046		156.018	1.19127
0.61667	-7462	2373	-2288	-2278	-3844		154.962	3.88593		227.246	10.239		157.084	5.46745
0.625	-7465	2376	-2383	-2455	-3783		155.832	1.78681		228.139	4.247		158.083	0.99765
0.63333	-7479	2380	-2374	-2411	-3373		156.922	6.11457		230.853	20.07		158.962	1.61294
0.64167	-7458	2380	-2314	-2293	-3730		157.908	0.62803		233.081	51.43		159.974	2.76751
0.65	-7456	2375	-2376	-2384	-3990		158.816	5.18121		234.233	4.773		160.918	0.3233
0.65833	-7468	2387	-2450	-2423	-3263		159.855	0.78285		235.135	4.914		163.123	0.18655
0.66667	-7464	2370	-2264	-2402	-3357		160.95	3.88057		238.962	244.847		164.98	0.94018
0.675	-7477	2375	-2298	-2286	-3529		161.901	0.63954		239.872	23.001		166.012	0.34165
0.68333	-7459	2382	-2340	-2359	-3151		162.964	2.43977		241.026	30.904		166.988	1.04318
0.69167	-7457	2380	-2395	-2335	-3872		164.03	0.6109		242.966	27.557		168.199	0.43599
0.7	-7476	2380	-2411	-2481	-3208		164.995	2.9863		245.11	67.373		168.972	0.25688
0.70833	-7472	2371	-2389	-2468	-3718		165.527	0.71698		245.978	3.595		170.034	0.5096
0.71667	-7474	2384	-2284	-2266	-3503		166.057	0.19044		248.793	101.246		171.039	7.79419
0.725	-7465	2371	-2390	-2413	-3170		166.838	1.76727		250.161	25.697		172.05	1.11844
0.73333	-7460	2373	-2376	-2327	-3413		167.538	0.77007		251.233	29.894		173.061	3.15662
0.74167	-7462	2382	-2378	-2293	-3896		168.314	0.68805		252.686	2.153		174.204	0.05611
0.75	-7465	2377	-2337	-2426	-3338		168.841	1.65189		253.395	36.711		174.937	6.0943
0.75833	-7476	2369	-2445	-2341	-3151		169.739	0.25904		255.331	67.483		176.125	1.97256
0.76667	-7460	2381	-2413	-2380	-3182		171.111	7.49647		256.199	14.674		176.941	8.51735
0.775	-7472	2375	-2393	-2295	-3255		172.242	2.30866		256.984	121.562		178.387	1.17315
0.78333	-7469	2372	-2293	-2450	-3870		172.891	16.7209		257.641	5.066		178.991	2.64424
0.79167	-7468	2373	-2391	-2325	-3907		173.922	1.14936		258.913	71.998		180.011	0.55115
0.8	-7465	2388	-2271	-2289	-3415		174.935	16.9851		259.752	4.549		180.607	0.24875
0.80833	-7458	2375	-2292	-2316	-3948		175.959	0.91871		260.702	35.463		181.17	1.28372
0.81667	-7469	2374	-2306	-2460	-3677		176.975	5.63497		262.34	17.006		182.065	0.60534
0.825	-7461	2375	-2408	-2350	-3739		177.925	0.49217		264.704	18.949		183.037	1.80969
0.83333	-7478	2367	-2324	-2401	-3770		178.983	4.44599		265.316	10.932		184.332	0.6015
0.84167	-7471	2387	-2491	-2335	-3188		180.093	0.78996		266.308	13.699		185.123	0.95227
0.85	-7472	2384	-2383	-2380	-3744		180.845	4.73595		266.823	8.149		185.953	0.24777
0.85833	-7457	2379	-2273	-2389	-3728		181.881	0.59928		269.211	15.823		186.979	0.90365
0.86667	-7466	2383	-2414	-2467	-3887		182.933	1.84277		270.742	31.907		187.906	0.42943
0.875	-7479	2387	-2315	-2278	-3662		183.819	0.45972		271.405	26.544		189.372	0.71329
0.88333	-7463	2378	-2350	-2464	-3708		184.507	0.55238		272.056	11.008		190.174	1.03912
0.89167	-7458	2368	-2395	-2392	-3170		185.148	3.26214		272.986	16.911		191.01	1.96626
0.9	-7458	2367	-2339	-2364	-3920		186.098	0.2966		274.716	74.539		192.171	0.67076
0.90833	-7460	2366	-2419	-2340	-3260		187.086	0.98818		276.442	43.45		193.083	4.80114
0.91667	-7463	2378	-2273	-2430	-3425		188.036	0.38528		277.098	56.245		207.039	4170.73
0.925	-7462	2371	-2389	-2263	-3523		189.004	7.98657		278.297	51.897		194.966	73.4668
0.93333	-7460	2380	-2400	-2336	-3843		190.091	2.04119		279.204	77.746		196.085	28.6648
0.94167	-7470	2377	-2250	-2422	-3943		190.938	7.59198		280.701	35.296		197.094	4.94059
0.95	-7468	2367	-2264	-2277	-3719		192.081	0.75599		281.288	56.466		197.918	3.75216
0.95833	-7469	2367	-2441	-2343	-3517		192.993	4.62678		282.637	60.515		199.002	14.2132
0.96667	-7468	2374	-2292	-2450	-3832		194.222	1.60143		283.337	49.981		200.103	1.22601
0.975	-7471	2373	-2323	-2391	-3174		195.091	4.83782		284.576	21.043		200.882	1.45976
0.98333	-7477	2378	-2277	-2462	-3429		195.947	0.14266		285.446	29.573		201.963	0.30357
0.99167	-7462	2370	-2391	-2432	-3801		197.028	2.25353		286.083	6.768		202.835	0.15357
1	-7475	2380	-2298	-2368	-3505		198.109	1.10202		286.634	157.96		204.095	1.07833
1.00833	-7470	2373	-2398	-2451	-3940		199.169	8.00521		288.464	45.233		205.216	2.76921
1.01667	-7469	2382	-2358	-2301	-3771		200.795	5.04518		288.984	2.182		206.114	0.27482
1.025	-7464	2372	-2341	-2337	-3530		201.633	0.74248		289.807	8.514		207.346	1.14535
1.03333	-7459	2376	-2419	-2456	-3244		202.258	1.65806		290.598	26.242		208.744	2.69753
1.04167	-7462	2370	-2267	-2245	-3724		202.926	1.25029		291.768	17.783		210.137	0.58521
1.05	-7461	2368	-2399	-2372	-3684		204.116	0.11655		292.565	25.851		211.017	3.54216
1.05833	-7463	2367	-2366	-2351	-3896		205.106	7.98177		293.15	13.152		212.212	0.56779
1.06667	-7471	2382	-2371	-2425	-3879		206.037	1.29925		294.134	3.934		213.064	2.41697
1.075	-7476	2378	-2486	-2374	-3327		206.932	1.42719		295.118	98.512		214.051	0.73224
1.08333	-7468	2379	-2469	-2429	-3718		208.233	1.22706		295.99	3.799		215.012	3.04024
1.09167	-7457	2387	-2385	-2258	-3198		209.046	2.73787		296.8	61.066		216.056	0.95983
1.1	-7465	2368	-2258	-2247	-3797		210.189	0.31748		297.577	8.684		216.869	21.4637
1.10833	-7460	2382	-2232	-2451	-3222		210.949	8.99368		298.786	140.593		217.777	1.56325
1.11667	-7460	2376	-2418	-2360	-3646		212.073	1.96964		299.776	69.961		219.153	1.81636
1.125	-7461	2385	-2286	-2407	-3901		212.881	8.34788		300.584	27.846		220.341	0.511
1.13333	-7468	2380	-2406	-2274	-3366		214.058	1.87965		301.288	2.319		220.957	3.22653
1.14167	-7457	2376	-2313	-2328	-3964		215.04	4.19025		302.811	28.14		221.903	6.30225
1.15	-7468	2388	-2324	-2312	-3427		215.902	0.58307		304.911	32.32		223.038	1.59474
1.15833	-7465	2375	-2360	-2390	-3770		216.962	5.48576		306.279	5.678		224.044	0.35904
1.16667	-7467	2368	-2247	-2371	-3963		217.998	1.09758		306.925	120.507		225.042	3.88341
1.175	-7461	2366	-2490	-2315	-3237		219.059	5.89005		307.883	88.533		226.34	0.16375
1.18333	-7479	2377	-2404	-2341	-3365		220.136	0.73381		308.46	27.22		227.161	16.6177
1.19167	-7463	2379	-2484	-2271	-3940		220.92	12.1908		309.163	4.561		228.277	1.81455
1.2	-7474	2367	-2321	-2471	-3927		221.474	0.44355		310.308	23.598		229.055	2.82056
1.20833	-7475	2386	-2278	-2405	-3639		222.862	8.83552		311.171	31.806		230.13	0.9482
1.21667	-7469	2373	-2362	-2462	-3895		223.555	0.1371		312.64	64.439		230.959	0.16096
1.225	-7469	2374	-2404	-2431	-3359		224.107	2.12461		313.484	31.428		232.025	0.43288
1.23333	-7469	2377	-2460	-2487	-3735		225.061	11.1132		314.899	73.702		233.122	17.5836
1.24167	-7461	2375	-2464	-2244	-3846		225.949	1.14003		316.651	46.998		234.289	4.18921
1.25	-7468	2374	-2276	-2279	-3903		226.583	4.54516		317.367	13.215		235.102	2.63278
1.25833	-7463	2376	-2433	-2352	-3723		227.11	28.0681		318.526	129.561		235.991	2.16711
1.26667	-7464	2373	-2433	-2288	-3411		227.995	2.60629		319.146	11.543		237.004	4.07184
1.275	-7478	2368	-2480	-2375	-3823		228.943	7.02705		320.09	21.43		238.23	0.35066
1.28333	-7460	2387	-2259	-2400	-3937		229.917	0.66108		321.164	62.325		238.847	10.0693
1.29167	-7477	2368	-2361	-2364	-3496		230.869	6.80581		322.261	138.322		240.171	2.86366
1.3	-7460	2381	-2379	-2337	-3559		231.743	0.67951		323.171	58.776		241.203	8.70952
1.30833	-7464	2380	-2364	-2287	-3664		232.359	0.81563		323.797	19.748		242.269	2.35668
1.31667	-7457	2369	-2252	-2396	-3709		233.136	17.2884		324.548	65.581		243.052	2.84186
1.325	-7466	2376	-2397	-2445	-3563		234.135	3.63607		325.745	54.682		243.923	0.50214
1.33333	-7461	2376	-2441	-2322	-3898		235.054	5.13826		326.773	135.099		244.849	1.52884
1.34167	-7474	2385	-2376	-2285	-3161		236.037	1.65098		328.834	123.029		246.158	0.81104
1.35	-4536	6914	-2299	-2305	-3169		237.08	3.28103		329.825	41.163		247.101	1.42792
1.35833	-63	9919	-2344	-2341	-3501		238.075	0.54491		331.865	5.921		247.866	5.70549
1.36667	-155	9819	-2303	-2445	-3751		238.904	16.3049		332.681	22.038		248.963	10.1548
1.375	-218	9741	-2423	-2264	-3158		239.435	0.08702		334.308	27.421		250.156	8.45142
1.38333	-289	9671	-2354	-2345	-3194		240.038	1.72712		334.849	47.115		251.143	3.55161
1.39167	-343	9586	-2281	-2401	-3840		241.067	13.2862		335.71	25.214		252.037	0.2823
1.4	-383	9497	-2461	-2363	-3547		242.264	4.56985		336.406	84.941		252.779	3.47175
1.40833	-433	9431	-2406	-2321	-3613		242.918	14.228		337.273	173.279		253.404	2.91295
1.41667	-490	9347	-2474	-2489	-3953		243.898	0.69164		338.412	67.443		254.033	0.09616
1.425	-535	9269	-2260	-2351	-3397		244.441	0.99274		339.086	41.238		254.585	0.5012
1.43333	-580	9194	-2258	-2449	-3455		245.004	6.56601		339.729	21.465		255.309	88.4991
1.44167	-638	9122	-2296	-2410	-3544		246.094	1.35204		340.634	54.283		256.343	18.9049
1.45	-684	9031	-2343	-2263	-3272		247.025	6.32684		341.523	9.517		257.21	3.13066
1.45833	-737	8972	-2426	-2323	-3274		247.952	2.16977		342.646	112.899		258.228	9.65353
1.46667	-796	8894	-2348	-2295	-3620		248.996	10.6594		343.723	17.989		259.058	3.8599
1.475	-839	8825	-2260	-2466	-3634		250.248	16.0319		344.785	61.991		260.321	1.32387
1.48333	-886	8760	-2325	-2362	-3673		251.092	6.93268		347.229	33.041		260.89	5.44481
1.49167	-956	8699	-2464	-2291	-3903		252.119	1.83054		348.962	78.755		262.08	1.72184
1.5	-1011	8616	-2321	-2272	-3470		253.086	8.2446		350.666	93.414		263.027	0.85314
1.50833	-1064	8564	-2274	-2420	-3985		254.538	0.1094		352.599	33.506		264.066	1.23751
1.51667	-1103	8504	-2336	-2391	-3320		255.258	154.777		353.79	47.12		265.117	4.6042
1.525	-1147	8441	-2326	-2324	-3473		256.327	27.1593		354.634	132.509		266.027	0.8625
1.53333	-1171	8377	-2307	-2267	-3988		257.184	7.85302		355.398	20.434		266.702	4.39809
1.54167	-1192	8309	-2416	-2282	-3767		258.045	2.61531		356.215	7.852		267.31	5.31713
1.55	-1199	8230	-2455	-2279	-3816		258.957	15.4066		356.736	4.42		268.766	6.64391
1.55833	-1201	8173	-2462	-2331	-3630		259.879	1.34594		358.695	66.043		269.485	3.16609
1.56667	-1188	8112	-2412	-2374	-3876		260.898	31.8624		359.686	15.473		270.24	2.45927
1.575	-1195	8054	-2373	-3212	-3865		261.978	3.80555		361.083	34.444		270.876	2.7808
1.58333	-1193	7991	-2449	-3268	-3213		262.952	4.52388		361.818	33.787		271.47	0.24008
1.59167	-1233	7928	-2255	-3326	-3958		264.135	3.97089		362.904	58.133		272.39	1.13345
1.6	-1284	7858	-2271	-3382	-3669		264.993	14.5218		363.828	56.55		273.163	1.25882
1.60833	-1350	7798	-2282	-3439	-3283		265.589	3.6879		364.851	119.679		274.077	1.23432
1.61667	-1429	7734	-2290	-3496	-3368		266.774	2.09152		365.702	70.267		274.911	2.99537
1.625	-1520	7664	-2321	-3551	-3598		267.297	12.166		366.881	107.743		275.573	0.56216
1.63333	-1615	7597	-1781	-3607	-3755		268.343	1.11194		368.022	34.337		276.241	0.50129
1.64167	-1696	7553	-1835	-3661	-3775		269.093	8.46937		368.688	93.124		277.008	21.2569
1.65	-1792	7491	-1890	-3716	-3966		269.654	0.15027		370.722	148.27		278.083	2.8316
1.65833	-1874	7456	-1943	-3769	-3223		270.296	4.00471		371.94	14.743		279.291	32.7761
1.66667	-1944	7393	-1997	-3819	-3821		270.845	7.57006		372.781	10.094		280.428	9.44939
1.675	-2018	7361	-2050	-3867	-3916		271.882	1.75666		373.992	19.526		281.297	57.5988
1.68333	-2090	7295	-2103	-3912	-3606		272.8	8.45464		374.781	41.632		282.335	8.16119
1.69167	-2148	7256	-2156	-3957	-3749		273.502	0.53279		375.868	23.249		283.335	85.6624
1.7	-2227	7208	-2208	-4002	-3476		274.359	5.84265		376.676	37.539		284.431	18.3057
1.70833	-2271	7166	-2260	-4050	-3281		275.068	9.36858		377.948	80054.3		285.258	4.25765
1.71667	-2331	7106	-2311	-4099	-3544		276.154	2.79444		378.979	254.639		286.107	1.07451
1.725	-2389	7040	-2362	-4148	-3255		277.063	17.5145		379.905	55.182		286.9	2.80884
1.73333	-2464	7009	-2412	-4198	-3316		278.273	2.90546		380.432	17.515		288.319	0.15786
1.74167	-2498	6959	-2461	-4246	-3709		279.191	68.3036		381.329	29.629		288.946	4.30192
1.75	-2559	6893	-2512	-4294	-3767		279.851	0.65663		381.832	13.719		290.38	0.51926
1.75833	-2588	6859	-2563	-4341	-3251		280.473	17.7165		382.385	17.326		291.096	0.80269
1.76667	-2627	6810	-2615	-4388	-3386		281.336	74.2889		382.935	18.01		291.823	126.661
1.775	-2671	6763	-2667	-4434	-3897		282.065	0.05817		383.794	22.781		292.823	56.1387
1.78333	-2731	6728	-2719	-4480	-3462		282.637	37.0946		384.505	182.556		293.695	8.24305
1.79167	-2762	6668	-2769	-4527	-3172		283.362	129.815		385.124	7.432		294.378	1.52086
1.8	-2816	6631	-2818	-4573	-3490		284.533	31.6738		386.457	68.397		295.081	25.6374
1.80833	-2855	6605	-2866	-4620	-3904		285.254	10.769		387.162	47.384		296.105	5.51924
1.81667	-2893	6571	-2911	-4667	-3669		286.103	0.03471		388.012	2.092		297.184	21.5323
1.825	-2950	6515	-2957	-4712	-3740		286.708	19.8522		388.928	98.593		298.736	8.67415
1.83333	-2974	6477	-3002	-4756	-3899		287.355	2.09601		389.791	26.299		299.349	1.13963
1.84167	-3032	6447	-3046	-4799	-3803		288.696	14.3683		390.313	28.379		300.079	5.0701
1.85	-3074	6406	-3090	-4841	-3942		289.436	0.7219		392.431	94.783		300.987	5.06076
1.85833	-3108	6377	-3134	-4884	-3183		290.345	4.52149		392.987	5.736		301.592	5.04253
1.86667	-3141	6326	-3180	-4927	-3461		291.076	7.65206		394.517	106.511		302.329	2.01988
1.875	-3171	6299	-3225	-4971	-3487		291.672	0.25301		395.345	65.025		303.155	5.55664
1.88333	-3221	6259	-3272	-5014	-3180		292.475	6.58967		396.718	83.841		303.795	0.05014
1.89167	-3248	6220	-3319	-5057	-3275		293.229	25.9952		397.811	25.921		304.479	0.4467
1.9	-3300	6180	-3366	-5097	-3137		294.271	5.66284		398.469	52.806		305.415	2.51881
1.90833	-3321	6130	-3413	-5136	-3393		295.15	31.4193		399.755	29.796		306.164	1.13392
1.91667	-3354	6109	-3458	-5175	-3275		296.58	14.914		400.697	48.621		307.083	4.35985
1.925	-3387	6059	-3504	-5212	-3448		297.32	21.7068		401.276	48.556		308.281	2.1628
1.93333	-3439	6021	-3547	-5250	-3781		298.562	14.3195		402.28	15.089		309.275	10.9961
1.94167	-3461	5999	-3588	-5288	-5123		299.182	8.14116		402.99	55.172		310.274	2.19434
1.95	-3493	5957	-3628	-5326	-5161		300.039	1.20464		403.632	18.451		311.234	15.516
1.95833	-3527	5920	-3666	-5365	-5199		300.895	15.5013		404.707	119.525		312.064	4.00561
1.96667	-3577	5897	-3703	-5405	-5236		301.573	3.65788		405.584	11.932		313.073	5.94608
1.975	-3589	5858	-3740	-5447	-5273		302.685	12.0744		406.317	12.8		313.968	106.17
1.98333	-3618	5824	-3777	-5487	-5309		303.841	1.98119		407.124	23.09		314.819	73.2607
1.99167	-3644	5792	-3816	-5526	-5345		304.657	8.00796		408.369	67.617		316.016	10.5149
2	-3682	5770	-3855	-5563	-5381		305.321	2.38323		409.244	65.747		316.956	7.337
2.00833	-3716	5726	-3895	-5599	-5417		306.711	14.626		410.617	44.231		317.838	3.30834
2.01667	-3758	5707	-3935	-5633	-5455		307.372	4.79409		412.069	14.114		318.919	14.1983
2.025	-3782	5672	-3974	-5667	-5491		308.5	0.67429		412.982	9.76		319.544	0.12875
2.03333	-3807	5635	-4012	-5702	-5527		309.103	31.3086		413.486	74.567		320.206	3.44295
2.04167	-3847	5623	-4051	-5735	-5561		310.381	6.09248		414.056	8.057		321.042	10.9315
2.05	-3866	5596	-4089	-5767	-5593		311.265	40.8137		414.948	11.913		321.549	0.25329
2.05833	-3912	5565	-4127	-5799	-5626		312.309	9.21092		416.581	25.292		322.264	3.66801
2.06667	-3939	5542	-4166	-5832	-5658		313.092	18.2826		418.899	96.097		323.138	4.09513
2.075	-3955	5502	-4202	-5867	-5693		314.336	14.6478		420.784	94.659		324.288	4.87547
2.08333	-3979	5481	-4238	-5902	-5728		315.008	12.6025		421.532	20.389		325.297	21.7183
2.09167	-4015	5453	-4273	-5940	-5762		316.021	3.11043		422.337	32.119		326.02	0.21456
2.1	-4039	5428	-4307	-5976	-5796		316.788	12.3556		422.909	17.591		326.612	13.4402
2.10833	-4067	5387	-4341	-6012	-5828		317.523	3.85353		423.539	97.18		327.526	6.04359
2.11667	-4091	5374	-4374	-6046	-5860		318.536	18.0047		424.36	160.353		328.408	1.80935
2.125	-4109	5341	-4406	-6077	-5892		319.497	5.86811		425.287	8.487		329.109	4.46405
2.13333	-4155	5309	-4439	-6107	-5924		320.157	0.07504		426.744	84.489		329.973	15.2709
2.14167	-4164	5263	-4471	-6137	-5955		320.68	21.7213		427.82	25.462		331.022	9.05105
2.15	-4197	5239	-4505	-6166	-5986		321.395	6.67148		429.017	26.143		331.864	5.20527
2.15833	-4219	5208	-4538	-6197	-6017		322.081	1.86884		430.119	31.284		332.542	0.87081
2.16667	-4252	5185	-4572	-6228	-6047		322.619	39.7368		430.894	116.713		333.176	5.40283
2.175	-4281	5157	-4606	-6261	-6078		323.491	12.3249		431.861	24.366		334.38	4.46012
2.18333	-4302	5130	-4641	-6293	-6109		324.433	2.57354		432.651	152.194		335.256	4.9513
2.19167	-4339	5119	-4676	-6326	-6139		325.181	44.997		433.56	15.219		336.398	45.5522
2.2	-4349	5077	-4710	-6357	-6170		325.74	0.86563		434.932	255.874		336.99	48.3961
2.20833	-4389	5067	-4744	-6388	-6199		326.57	36.7109		435.848	60.002		337.551	0.82317
2.21667	-4414	5046	-4777	-6418	-6228		327.399	12.9107		437	90.291		338.111	13.3952
2.225	-4442	5027	-4810	-6446	-6256		328.099	1.98148		438.105	28.216		338.825	8.19838
2.23333	-4476	4985	-4843	-6475	-6285		328.704	12.1553		438.688	137.371		339.347	22.9102
2.24167	-4497	4967	-4877	-6503	-6313		329.555	5.89572		439.2	56.303		340.528	10.7758
2.25	-4508	4943	-4910	-6532	-6341		330.485	9.89417		440.659	142.717		341.35	5.6128
2.25833	-4540	4903	-4941	-6562	-6369		331.2	8.93071		442.758	29.489		342.207	3.5283
2.26667	-4578	4895	-4971	-6591	-6396		331.773	0.04967		443.412	24.433		343.051	6.94388
2.275	-4596	4864	-4999	-6620	-6422		332.414	10.6564		444.253	45.22		343.78	0.44894
2.28333	-4627	4819	-5027	-6646	-6447		333.208	10.871		444.785	23.273		344.448	4.59882
2.29167	-4660	4794	-5056	-6672	-6472		334.203	7.21671		446.191	176.686		345.155	1.26008
2.3	-4674	4780	-5085	-6698	-6497		334.976	23.511		447.388	12.411		345.978	6.29202
2.30833	-4698	4740	-5115	-6723	-6523		335.694	0.11723		447.954	11.71		346.96	5.17553
2.31667	-4735	4718	-5144	-6748	-6551		336.214	9600.49		448.614	80.054		347.51	0.35219
2.325	-4762	4689	-5173	-6775	-6578		337.144	57.9312		449.725	7.075		348.237	2.03338
2.33333	-4777	4667	-5200	-6803	-6604		338.278	64.3931		450.779	12.396		349.28	2.87653
2.34167	-4804	4651	-5226	-6832	-6631		338.808	0.14091		451.446	211.073		350.128	2.09078
2.35	-4844	4616	-5252	-6863	-6657		339.318	48.5877		452.332	116.72		351.147	3.85172
2.35833	-4860	4605	-5278	-6893	-6684		340.338	16.9371		453.417	74.835		352.222	2.6645
2.36667	-4888	4583	-5303	-6920	-6709		340.888	22.9677		454.2	113.802		352.92	12.1887
2.375	-4901	4555	-5328	-6944	-6734		341.478	2.9619		454.915	46.754		353.507	3.33851
2.38333	-4926	4533	-5353	-6965	-6758		342.071	11.3149		455.772	13.807		354.062	83.8615
2.39167	-4949	4505	-5377	-6986	-6781		342.926	13.9737		456.626	44.736		355.066	17.7646
2.4	-4979	4476	-5402	-7007	-6802		343.841	5.43125		457.838	29.215		356.064	6.59902
2.40833	-4997	4459	-5428	-7031	-6822		344.73	23.6835		458.69	78.414		357.101	6.25262
2.41667	-5021	4444	-5454	-7056	-6843		345.354	0.91759		459.325	50.582		358.818	21.7908
2.425	-5037	4431	-5481	-7081	-6864		346.138	10.3059		460.534	147.592		359.763	0.95836
2.43333	-5065	4416	-5507	-7105	-6887		346.884	10.2012		462.508	157.232		360.371	0.24278
2.44167	-5078	4395	-5534	-7128	-6909		347.695	1.78888		463.183	10.744		360.887	6.06053
2.45	-5091	4358	-5562	-7151	-6932		348.357	9.25829		463.711	8.142		361.913	3.66389
2.45833	-5108	4338	-5588	-7174	-6956		349.102	12.0875		464.448	150.033		362.833	6.44675
2.46667	-5139	4331	-5614	-7197	-6980		350.154	8.87042		464.98	62.899		363.594	2.3514
2.475	-5153	4307	-5639	-7222	-7004		350.893	7.6833		465.566	48.506		364.113	0.70043
2.48333	-5196	4279	-5662	-7246	-7027		351.769	4.6203		466.37	49.956		365.175	4.81728
2.49167	-5207	4266	-5684	-7271	-7049		352.712	15.8958		467.12	31.717		365.761	0.38333
2.5	-5232	4221	-5706	-7295	-7071		353.3	13.5677		467.941	73.601		366.583	3.18486
2.50833	-5243	4208	-5729	-7319	-7091		354.175	41.6863		468.728	189.28		367.317	4.24834
2.51667	-5260	4182	-5750	-7342	-7110		355.026	22.0208		469.366	6.053		368.022	1.08628
2.525	-5285	4171	-5772	-7364	-7130		355.984	7.79034		470.43	112.975		368.789	3.83739
2.53333	-5296	4155	-5794	-7384	-7151		356.816	10.5918		470.974	111.655		369.35	2.73272
2.54167	-5318	4123	-5817	-7403	-7173		357.475	3.77871		471.639	44.219		370.464	1.91011
2.55	-5334	4120	-5841	-7424	-7194		358.69	29.319		472.867	135.088		371.061	3.68454
2.55833	-5351	4103	-5864	-7444	-7216		359.588	4.5485		473.993	47.178		372.016	2.22989
2.56667	-5371	4066	-5888	-7464	-7236		360.216	9.21671		474.812	18.807		372.875	6.09353
2.575	-5388	4061	-5910	-7484	-7255		360.917	10.3872		476.673	69.226		374.042	3.76302
2.58333	-5422	4031	-5931	-7502	-7274		361.884	7.28953		477.694	19.329		374.996	7.47458
2.59167	-5438	4017	-5951	-7520	-7293		362.776	17.2837		478.601	92.884		375.708	0.268
2.6	-5446	4004	-5971	-7539	-7313		363.379	1.4443		480.145	14.109		376.219	5.29131
2.60833	-5481	3984	-5991	-7560	-7334		363.942	9.54269		480.743	72.221		377.026	1.76507
2.61667	-5497	3968	-6012	-7582	-7355		364.87	16.8813		481.596	62.956		378.056	3.71204
2.625	-5499	3962	-6035	-7603	-7375		365.616	5.6111		482.602	43.778		378.836	5.50991
2.63333	-5517	3928	-6057	-7623	-7394		366.521	9.34271		483.793	49.045		379.497	1.20559
2.64167	-5523	3930	-6079	-7642	-7411		367.102	13.6377		484.338	166.929		380.654	11.0073
2.65	-5543	3897	-6100	-7660	-7428		367.752	1.12762		484.919	31.915		381.553	8.32095
2.65833	-5573	3898	-6120	-7678	-7445		368.406	9.58754		485.559	9.162		382.076	0.07086
2.66667	-5592	3877	-6139	-7697	-7462		368.984	5.63745		486.202	16.725		382.728	4.62275
2.675	-5594	3863	-6157	-7716	-7481		370.05	19.5639		487.187	62.436		383.285	0.16478
2.68333	-5608	3840	-6176	-7735	-7501		370.819	27.5212		487.824	56.394		383.812	10.277
2.69167	-5621	3809	-6195	-7755	-7520		371.797	5.49005		488.593	128.283		384.886	2.64934
2.7	-5639	3792	-6212	-7775	-7538		372.752	14.5469		489.691	235.94		385.666	4.01237
2.70833	-5648	3787	-6229	-7795	-7555		373.507	6.32649		490.527	174.963		386.57	5.88088
2.71667	-5667	3773	-6244	-7814	-7571		374.5	7.1117		491.239	36.7		387.164	2.42505
2.725	-5677	3756	-6261	-7833	-7587		375.054	15.5229		491.967	75.699		387.965	0.80963
2.73333	-5689	3745	-6278	-7850	-7604		376	11.591		492.686	182.465		388.78	17.6448
2.74167	-5696	3719	-6297	-7866	-7620		376.745	23.4111		493.233	28.825		389.705	15.167
2.75	-5722	3697	-6319	-7881	-7634		377.424	2.51156		494.547	128.017		390.708	15.8795
2.75833	-5714	3692	-6339	-7897	-7646		378.108	8.18556		495.96	46.869		391.319	2.0812
2.76667	-5727	3672	-6359	-7914	-7658		378.861	14.4546		496.939	112.174		392.191	4.35311
2.775	-5754	3654	-6377	-7932	-7672		379.67	2.74661		497.613	38.728		393.031	3.68008
2.78333	-5760	3637	-6395	-7950	-7688		380.716	41.5744		498.532	87.93		394.085	3.13018
2.79167	-5780	3634	-6413	-7968	-7707		381.619	12.1657		499.744	18.503		395	3.91435
2.8	-5783	3634	-6431	-7986	-7726		382.667	16.8309		500.576	161.192		395.851	12.6262
2.80833	-5800	3613	-6450	-8004	-7744		383.373	5.42449		501.253	25.402		396.919	8.56629
2.81667	-5820	3613	-6470	-8022	-7760		384.072	17.9737		502.147	211.848		397.796	7.31003
2.825	-5823	3586	-6490	-8039	-7775		384.771	19.2204		502.977	86.455		398.915	7.25062
2.83333	-5833	3589	-6507	-8055	-7790		385.453	9.70137		504.056	100.706		399.837	3.32085
2.84167	-5858	3575	-6522	-8069	-7806		386.403	20.0654		504.802	138.294		401.058	10.4121
2.85	-5859	3562	-6534	-8082	-7822		387.21	8.79391		505.451	43.233		402.126	3.80957
2.85833	-5885	3541	-6547	-8094	-7838		388.208	3.73952		506.027	173.97		403.025	9.54059
2.86667	-5894	3533	-6560	-8106	-7853		388.789	18.8824		506.766	87.62		403.962	1.30706
2.875	-5888	3501	-6575	-8120	-7865		389.851	7.83733		508.067	16.585		404.874	3.72778
2.88333	-5901	3503	-6592	-8133	-7877		390.41	0.71522		508.838	114.414		405.511	1.84057
2.89167	-5903	3493	-6610	-8147	-7888		390.939	15.1649		509.788	89.004		406.317	2.20991
2.9	-5919	3485	-6627	-8161	-7901		391.911	3.3023		510.437	55.253		406.941	7.57585
2.90833	-5925	3461	-6644	-8174	-7915		392.718	24.2919		511.076	39.898		407.95	9.38744
2.91667	-5936	3461	-6660	-8187	-7929		393.416	3.23338		511.979	76.324		409.278	11.3787
2.925	-5963	3434	-6676	-8200	-7944		394.152	5.84028		512.92	54.694		410.26	2.07732
2.93333	-5977	3443	-6691	-8215	-7958		394.882	10.9275		513.882	172.736		411.059	21.4731
2.94167	-5996	3421	-6705	-8229	-7972		395.643	8.29594		514.638	158.021		411.578	157.423
2.95	-5984	3407	-6719	-8243	-7986		396.705	19.7247		515.44	58.506		412.683	84.4144
2.95833	-5994	3404	-6732	-8256	-7999		397.577	11.4509		516.168	10.491		413.715	12.5739
2.96667	-5996	3386	-6746	-8268	-8011		398.576	15.8713		516.925	96.018		414.674	7.8655
2.975	-6000	3373	-6760	-8279	-8022		399.41	6.64332		517.971	121.489		415.556	4.3826
2.98333	-6022	3364	-6775	-8290	-8032		400.277	15.2461		518.753	63.595		416.072	8780.79
2.99167	-6035	3348	-6790	-8300	-8042		401.022	37.478		519.768	154.434		417.113	139.988
3	-6023	3356	-6804	-8309	-8052		402.124	20.4153		520.473	99.775		418.128	64.3836
3.00833	-6030	3334	-6816	-8320	-8063		402.951	27.1726		521.117	108.045		419.123	16.3954
3.01667	-6045	3328	-6828	-8333	-8076		403.935	11.946		522.331	287.52		420.227	2.17046
3.025	-6059	3324	-6842	-8346	-8090		404.897	24.2312		523.114	75.194		421.082	4.75791
3.03333	-6058	3313	-6855	-8362	-8104		405.665	0.48256		524.096	3.623		422.043	4.28022
3.04167	-6062	3307	-6869	-8377	-8117		406.523	18.9703		524.599	98.107		422.96	7.16888
3.05	-6072	3298	-6882	-8390	-8130		407.277	2.98921		525.649	64.081		424.085	2.57812
3.05833	-6102	3288	-6894	-8402	-8142		408.312	4.94076		526.566	194.052		425.116	9.19262
3.06667	-6120	3285	-6904	-8413	-8153		408.924	17.4205		527.547	261.207		426.318	5.58734
3.075	-6135	3266	-6914	-8423	-8163		409.68	4.33433		528.694	342.082		427.151	12.9263
3.08333	-6131	3256	-6924	-8432	-8172		410.349	8.14896		529.516	487.519		427.982	10.2387
3.09167	-6139	3247	-6936	-8441	-8181		410.921	11.3892		530.702	317.823		428.844	7.36076
3.1	-6146	3243	-6948	-8450	-8191		411.836	7.91464		531.592	97.711		429.572	4.91562
3.10833	-6142	3222	-6960	-8458	-8199		412.701	21.0462		532.681	194.022		430.17	0.3228
3.11667	-6148	3224	-6972	-8467	-8206		413.45	2.70715		533.88	65.883		430.857	5.14269
3.125	-6140	3224	-6984	-8476	-8212		414.053	11.8714		534.587	68.35		431.529	0.88059
3.13333	-6168	3206	-6996	-8486	-8218		414.6	11.3163		535.671	143.894		432.149	3.27246
3.14167	-6174	3207	-7007	-8497	-8223		415.191	6.95357		536.729	142.007		433.069	6.62553
3.15	-6170	3176	-7017	-8509	-8230		416.14	12.1726		537.814	104.029		434.017	6180.1
3.15833	-6186	3172	-7026	-8520	-8240		416.877	16.0872		538.61	161.382		435.001	131.559
3.16667	-6211	3166	-7036	-8529	-8249		417.825	15.3936		539.864	40.915		436.069	59.6912
3.175	-6214	3160	-7047	-8536	-8257		418.608	15.7311		540.753	204.755		437.095	17.4298
3.18333	-6205	3153	-7058	-8542	-8264		419.185	12.0318		541.859	119.408		438.099	84.5409
3.19167	-6215	3154	-7070	-8546	-8270		420.343	29.1467		542.84	129.834		439.123	21.8245
3.2	-6208	3150	-7081	-8550	-8275		421.057	17.2452		543.518	190.613		440.247	13.9971
3.20833	-6226	3151	-7091	-8556	-8280		422.064	9.54542		544.339	76.722		441.019	6.02949
3.21667	-6232	3133	-7100	-8562	-8284		422.859	16.3631		545.03	52.469		441.569	0.08502
3.225	-6220	3136	-7109	-8570	-8288		423.828	6.49894		546.382	185.884		442.283	5.05485
3.23333	-6225	3123	-7117	-8577	-8292		424.335	18.0708		547.042	70.701		443.033	3.00674
3.24167	-6231	3124	-7123	-8584	-8296		425.038	16.3133		548.158	112.369		443.862	1.03656
3.25	-6254	3102	-7129	-8588	-8298		425.943	3.59449		548.817	178.688		444.529	5.90543
3.25833	-6238	3094	-7135	-8592	-8299		426.61	36.4111		549.759	74.22		445.218	1.9371
3.26667	-6251	3083	-7141	-8593	-8299		427.451	8.61114		550.395	135.227		446.005	1.76222
3.275	-6268	3081	-7147	-8593	-8299		427.958	0.02509		551.011	54.993		446.981	4.75977
3.28333	-6263	3077	-7152	-8593	-8301		428.511	24.0888		551.908	140.588		447.927	3.78618
3.29167	-6270	3059	-7158	-8593	-8304		429.369	7.80984		552.827	224.619		448.771	2.68198
3.3	-6270	3072	-7164	-8595	-8307		430.432	16.5608		554.073	118.828		449.928	11.9511
3.30833	-6286	3062	-7170	-8597	-8309		430.95	12.147		554.849	131.452		450.804	10.3291
3.31667	-6302	3040	-7177	-8598	-8309		431.859	7.86047		555.709	43.733		451.531	23.4183
3.325	-6306	3049	-7184	-8598	-8307		432.593	20.3687		556.492	158.921		452.391	10.2387
3.33333	-6311	3030	-7191	-8598	-8303		433.621	17.1595		557.718	262.29		453.191	6.49507
3.34167	-6309	3020	-7197	-8596	-8299		434.645	32.598		558.523	239.745		454.09	16.0885
3.35	-6322	3010	-7202	-8593	-8296		435.665	16.3899		559.373	58.007		454.916	3.77158
3.35833	-6330	3016	-7206	-8591	-8294		436.767	25.9057		560.346	171.881		455.476	0.09749
3.36667	-6338	3016	-7208	-8588	-8294		437.93	25.3613		561.044	19.187		456.112	140.835
3.375	-6345	2993	-7210	-8586	-8294		438.714	20.2721		561.658	47.597		456.98	49.1011
3.38333	-6324	2986	-7211	-8584	-8292		439.608	12.1925		562.575	211.374		458.109	15.0262
3.39167	-6333	2996	-7212	-8583	-8289		440.689	30.4706		563.275	27.568		459	12.1078
3.4	-6332	2985	-7213	-8582	-8284		441.445	8.63326		564.398	1412.4		459.767	7.00415
3.40833	-6332	2982	-7213	-8580	-8277		442.476	30.3914		565.584	558.234		460.829	11.9924
3.41667	-6332	2963	-7213	-8576	-8270		443.272	5.49706		566.481	272.196		461.557	0.19914
3.425	-6339	2954	-7212	-8569	-8263		444.157	13.4909		567.353	117.506		462.412	4.24292
3.43333	-6358	2969	-7210	-8561	-8257		445.088	17.2385		568.266	218.716		463.031	8.11668
3.44167	-6357	2960	-7210	-8553	-8251		445.823	5.11468		568.883	16.211		463.768	1.7739
3.45	-6369	2974	-7211	-8545	-8245		446.525	20.2406		569.519	64.187		464.931	7.80222
3.45833	-6360	2962	-7212	-8536	-8238		447.38	5.69844		570.282	263.288		465.877	5.66568
3.46667	-6357	2951	-7214	-8528	-8229		447.955	18.6318		570.863	90.833		466.643	2.82433
3.475	-6356	2962	-7214	-8520	-8216		448.952	20.8859		571.742	117.97		467.462	6.77867
3.48333	-6371	2942	-7212	-8511	-8203		449.757	0.49351		572.424	118.847		468.584	7.05757
3.49167	-6363	2952	-7207	-8502	-8190		450.464	26.3693		573.545	204.88		469.335	0.28572
3.5	-6371	2933	-7202	-8491	-8176		451.492	135.287		574.377	184.853		470.141	5.66143
3.50833	-6371	2926	-7195	-8477	-8164		452.468	59.6083		575.224	40.375		471.011	1.99608
3.51667	-6362	2937	-7188	-8462	-8152		453.378	22.8911		575.751	69.887		472.038	18.9635
3.525	-6383	2923	-7180	-8447	-8139		454.054	17.8917		576.514	172.61		472.913	10.6229
3.53333	-6367	2922	-7173	-8431	-8124		454.98	29.4674		577.386	114.326		473.565	1.84406
3.54167	-6372	2923	-7166	-8416	-8107		456.149	32.8745		578.237	171.101		474.352	6.37217
3.55	-6382	2907	-7159	-8400	-8088		457.075	14.2502		578.908	52.326		475.155	4.77856
3.55833	-6388	2904	-7152	-8383	-8068		457.956	16.6617		579.846	215.067		476.239	4.82008
3.56667	-6389	2909	-7144	-8367	-8047		458.814	22.6372		580.778	236.187		476.932	5.73234
3.575	-6399	2894	-7135	-8350	-8027		459.793	17.4819		582.26	236.156		477.843	4.5089
3.58333	-6420	2910	-7124	-8332	-8005		460.733	22.3213		583.523	188.797		478.78	22.6727
3.59167	-6422	2904	-7112	-8312	-7982		461.63	15.7778		584.453	140.678		480.125	5.67073
3.6	-6411	2914	-7099	-8291	-7957		462.589	29.8738		585.42	84.61		481.236	11.8526
3.60833	-6426	2907	-7087	-8265	-7931		463.09	0.23787		586.468	206.76		482.378	7.78566
3.61667	-6421	2893	-7076	-8237	-7901		463.743	31.5477		586.984	3.775		483.277	2.49109
3.625	-6431	2888	-7064	-8207	-7871		464.591	26.5608		587.657	384.751		484.254	4.8274
3.63333	-6427	2898	-7052	-8176	-7838		465.471	5.78328		588.493	217.174		485.069	8.50495
3.64167	-6420	2876	-7037	-8145	-7805		466.172	19.9678		589.572	308.41		486.39	11.3935
3.65	-6424	2891	-7021	-8114	-7770		466.767	0.42204		590.693	243.573		487.38	18.3291
3.65833	-6421	2879	-7003	-8082	-7731		467.392	32.788		591.313	33.816		488.265	9.37154
3.66667	-6417	2876	-6983	-8048	-7692		468.431	23.1396		592	129.567		489.035	8.75876
3.675	-6422	2866	-6962	-8011	-7650		469.344	13.6305		592.688	66.594		489.565	1.82367
3.68333	-6423	2858	-6941	-7973	-7607		470.363	11.5034		593.366	54.077		490.47	2.97701
3.69167	-6438	2857	-6920	-7931	-7562		470.984	16.6101		593.956	137.397		490.982	5.21559
3.7	-6433	2866	-6899	-7887	-7516		472.005	20.7836		595.17	226.369		491.96	7.16001
3.70833	-6416	2861	-6877	-7840	-7469		472.94	47.5343		595.984	247.931		492.813	3.412
3.71667	-6419	2868	-6855	-7789	-7418		473.479	0.73369		596.675	215.263		493.376	5.15632
3.725	-6430	2861	-6832	-7738	-7366		474.029	18.5651		597.788	138.252		494.343	6.34879
3.73333	-6426	2843	-6806	-7684	-7312		474.651	19.6065		598.376	266.343		494.912	8.66056
3.74167	-6414	2856	-6779	-7630	-7254		475.417	12.8491		599.694	158.968		496.024	6.18875
3.75	-6434	2835	-6751	-7572	-7194		476.293	28.2265		600.615	160.398		496.757	7.06078
3.75833	-6420	2848	-6721	-7512	-7129		476.96	17.7065		601.317	67.666		497.495	5.05259
3.76667	-6415	2838	-6690	-7447	-7062		477.884	33.3723		602.424	293.406		498.487	7.78907
3.775	-6433	2829	-6657	-7377	-6990		478.659	25.9385		603.486	186.28		499.159	9.85579
3.78333	-6443	2846	-6622	-7306	-6914		479.504	9.41753		604.53	192.858		499.854	6.67748
3.79167	-6449	2845	-6583	-7232	-6836		480.333	17.7835		605.317	69.753		500.734	15.7149
3.8	-6452	2838	-6543	-7157	-6755		481.249	34.7597		606.51	129.926		501.682	2.98036
3.80833	-6441	2824	-6501	-7079	-6673		482.328	35.3158		607.041	76.208		502.212	0.25772
3.81667	-6447	2835	-6460	-6998	-6586		483.464	32.1871		608.062	106.324		502.72	4.87999
3.825	-6446	2827	-6417	-6912	-6499		484.593	48.6858		608.75	223.402		503.581	5.29615
3.83333	-6445	2842	-6367	-6821	-6408		485.494	13.3248		609.511	144.442		504.683	7.12366
3.84167	-6441	2837	-6315	-6727	-6313		486.215	18.4409		610.366	353.072		505.708	2.39432
3.85	-6436	2821	-6264	-6626	-6216		486.887	29.7218		611.113	129.819		506.235	0.43727
3.85833	-6436	2824	-6214	-6524	-6114		487.656	29.5065		612.019	117.936		506.837	9.2492
3.86667	-6422	2827	-6159	-6419	-6013		488.597	34.4933		612.809	212.352		507.708	7.0247
3.875	-6425	2815	-6095	-6311	-5909		489.495	15.9784		613.722	53.136		508.661	36.5328
3.88333	-6428	2818	-6030	-6203	-5806		490.127	26.1697		614.431	186.033		509.636	95.1708
3.89167	-6426	2825	-5966	-6091	-5702		490.908	26.1298		615.102	36.975		510.638	46.7564
3.9	-6415	2828	-5903	-5979	-5596		491.852	20.2909		615.795	56.395		511.59	9.12179
3.90833	-6418	2838	-5831	-5864	-5491		492.618	29.014		616.712	372.472		512.523	16.8436
3.91667	-6415	2837	-5752	-5750	-5382		493.435	11.8819		617.97	201.936		513.52	85.5235
3.925	-6422	2819	-5669	-5637	-5276		494.194	16.8172		618.688	134.218		514.626	34.4105
3.93333	-6417	2825	-5585	-5522	-5171		494.764	25.5135		619.717	177.179		515.314	7.18198
3.94167	-6425	2811	-5500	-5413	-5070		495.622	3.98411		620.438	199.018		515.89	14.0096
3.95	-6427	2822	-5417	-5306	-4973		496.399	27.0189		621.328	103.675		516.864	10.628
3.95833	-6428	2833	-5337	-5204	-4879		497.45	22.0846		622.065	14.333		517.734	6.41329
3.96667	-6433	2823	-5247	-5105	-4791		498.519	49.0621		622.605	193.553		518.256	0.31856
3.975	-6423	2815	-5145	-5006	-4705		499.502	26.9922		623.528	143.224		518.859	10.8576
3.98333	-6436	2827	-5042	-4912	-4623		500.581	39.1714		624.257	92.727		519.763	5.43698
3.99167	-6429	2819	-4944	-4818	-4545		501.588	12.0622		624.854	161.476		520.643	5.60536
4	-6416	2821	-4848	-4730	-4472		502.462	30.9467		625.469	318.639		521.782	6.71737
4.00833	-6419	2829	-4741	-4647	-4404		503.329	20.0402		626.253	162.382		522.769	14.4674
4.01667	-6421	2822	-4626	-4569	-4340		504.381	29.5527		626.839	25.133		523.629	5.84961
4.025	-6425	2818	-4510	-4499	-4283		505.051	20.8265		627.488	191.175		524.47	7.53378
4.03333	-6415	2831	-4401	-4434	-4233		506.08	14.4864		628.483	308.444		525.51	21.7518
4.04167	-6423	2834	-4295	-4376	-4189		506.875	48.6483		629.784	159.818		526.331	15.4837
4.05	-6415	2837	-4183	-4322	-4152		507.925	24.7024		630.567	125.135		526.959	9.25032
4.05833	-6402	2843	-4068	-4275	-4122		508.771	48.0074		631.604	264.176		527.718	9.22394
4.06667	-6407	2836	-3957	-4233	-4096		509.519	13.5506		632.58	138.402		528.632	9.84857
4.075	-6419	2858	-3853	-4197	-4074		510.285	21.9225		633.531	225.622		529.512	30.6359
4.08333	-6422	2844	-3748	-4170	-4056		511.036	26.8407		634.514	251.404		530.459	6.36359
4.09167	-6407	2843	-3643	-4149	-4043		511.671	0.01909		635.926	139.725		531.029	97.359
4.1	-6412	2853	-3542	-4134	-4034		512.245	24.4908		636.64	194.247		531.691	110.758
4.10833	-6422	2848	-3434	-4127	-4031		512.983	17.4765		637.352	45.495		532.476	106.021
4.11667	-6427	2827	-3322	-4125	-4034		514.083	37.1999		638.102	41.43		533.106	10.24
4.125	-6408	2839	-3215	-4129	-4042		514.882	23.9168		638.619	281.183		533.697	21.5155
4.13333	-6404	2828	-3119	-4138	-4055		515.866	18.0581		639.694	709.435		534.519	13.5336
4.14167	-6414	2827	-3029	-4151	-4071		516.766	41.2763		640.826	663.605		535.18	0.85068
4.15	-6398	2838	-2942	-4169	-4091		517.684	24.4934		641.894	113.856		535.733	193.867
4.15833	-6414	2843	-2862	-4189	-4115		518.598	41.6379		642.575	202.305		536.775	31.7202
4.16667	-6409	2840	-2786	-4214	-4141		519.183	2.61411		643.416	59.916		537.76	26.4339
4.175	-6394	2847	-2719	-4243	-4172		519.775	29.1833		644.365	168.841		538.844	12.9441
4.18333	-6380	2830	-2657	-4274	-4204		520.785	35.0472		645.375	77.284		539.581	0.18235
4.19167	-6381	2847	-2599	-4309	-4237		521.893	29.2097		646.431	329.705		540.104	7.19355
4.2	-6374	2834	-2548	-4343	-4271		522.705	34.7434		647.517	220.888		540.9	6.88816
4.20833	-6385	2838	-2502	-4378	-4303		523.706	15.8275		648.456	181.76		541.667	2.82697
4.21667	-6380	2846	-2461	-4413	-4336		524.465	32.255		649.336	162.703		542.737	4.56591
4.225	-6358	2840	-2425	-4448	-4369		525.359	17.7481		650.174	187.467		543.586	5.29491
4.23333	-6360	2834	-2395	-4486	-4402		525.942	2.25668		651.4	209.345		544.585	12.7673
4.24167	-6359	2846	-2369	-4524	-4437		526.475	54.6425		652.406	164.479		545.308	5.58031
4.25	-6360	2848	-2348	-4565	-4474		527.379	59.5099		653.14	100.756		546.16	6.40406
4.25833	-6368	2863	-2333	-4606	-4514		528.577	53.1598		653.932	238.587		546.948	9.12977
4.26667	-6359	2855	-2325	-4648	-4555		529.45	90.2055		654.64	197.292		547.642	27.3899
4.275	-6369	2867	-2323	-4690	-4597		530.379	51.9538		655.394	340.533		548.635	28.9448
4.28333	-6370	2855	-2327	-4730	-4638		531.121	23.3385		656.373	236.08		549.357	5.42353
4.29167	-6353	2856	-2335	-4769	-4675		531.989	36.3886		657.451	154.913		550.285	11.4379
4.3	-6357	2873	-2345	-4807	-4710		532.724	24.4791		658.286	225.93		550.99	0.6216
4.30833	-6351	2871	-2357	-4845	-4743		533.544	14.3028		659.031	110.408		551.618	27.7063
4.31667	-6351	2870	-2371	-4883	-4776		534.523	49.4302		660.139	122.01		552.686	13.495
4.325	-6341	2855	-2389	-4921	-4808		535.531	30.7339		660.7	157.033		553.661	159.577
4.33333	-6354	2868	-2412	-4961	-4842		536.736	36.7563		661.601	230.482		554.61	69.3612
4.34167	-6343	2867	-2439	-5000	-4876		537.83	32.8883		662.373	153.808		555.662	19.5042
4.35	-6345	2866	-2469	-5038	-4909		538.615	38.9494		663.011	73.202		556.513	11.1335
4.35833	-6332	2878	-2500	-5075	-4942		539.515	24.9909		663.693	381.472		557.082	8.19337
4.36667	-6339	2869	-2534	-5111	-4973		540.453	51.1779		664.459	142.403		557.977	50.1643
4.375	-6329	2881	-2571	-5145	-5004		541.436	26.7987		665.442	257.352		558.956	18.9913
4.38333	-6339	2866	-2607	-5177	-5034		542.383	38.9106		666.289	216.119		559.983	10.9891
4.39167	-6338	2878	-2642	-5207	-5063		542.927	0.36202		667.518	157.764		560.909	12.2527
4.4	-6328	2870	-2675	-5236	-5091		543.624	40.1286		668.351	449.438		561.863	7.72773
4.40833	-6344	2885	-2708	-5267	-5118		544.764	43.344		669.26	269.576		562.826	21.9193
4.41667	-6325	2873	-2740	-5299	-5144		545.469	13.9258		670.453	353.629		563.583	1.91258
4.425	-6327	2872	-2774	-5331	-5170		546.261	36.3184		671.127	106.807		564.433	85.3212
4.43333	-6318	2874	-2810	-5363	-5195		546.995	28.9516		671.672	306.835		565.517	34.9357
4.44167	-6330	2888	-2845	-5394	-5219		547.554	0.05924		672.666	173.914		566.626	12.8368
4.45	-6327	2876	-2880	-5422	-5243		548.066	45.8432		673.59	58.479		567.161	0.50574
4.45833	-6322	2871	-2913	-5448	-5268		549.164	47.1305		674.506	231.232		567.875	10.7025
4.46667	-6321	2885	-2946	-5473	-5293		550.328	43.8173		675.425	154.345		568.936	9.29003
4.475	-6310	2894	-2978	-5497	-5318		551.442	25.362		676.334	170.445		569.664	26.4776
4.48333	-6309	2876	-3011	-5522	-5341		552.331	23.0559		677.51	7046.63		570.714	23.938
4.49167	-6299	2881	-3044	-5549	-5363		553.105	29.9974		678.513	3174.23		571.624	11.2667
4.5	-6304	2896	-3076	-5575	-5384		554.005	36.1948		679.552	832.36		572.582	9.57778
4.50833	-6297	2896	-3110	-5598	-5404		554.789	22.0966		680.607	464.373		573.373	3.62245
4.51667	-6295	2905	-3141	-5619	-5425		555.515	17.0366		681.461	134.891		574	12.1545
4.525	-6293	2919	-3171	-5638	-5445		556.417	42.2419		682.351	379.051		574.841	11.6794
4.53333	-6294	2935	-3203	-5655	-5465		557.091	23.7591		683.237	196.485		575.849	63.0337
4.54167	-6285	2938	-3235	-5674	-5484		557.75	28.5382		684.318	296.63		576.706	62.0196
4.55	-6297	2925	-3265	-5696	-5504		558.671	48.2741		685.151	231.572		577.224	0.14856
4.55833	-6288	2925	-3293	-5720	-5523		559.542	13.729		686.032	363.955		577.727	12.9842
4.56667	-6295	2923	-3322	-5745	-5543		560.085	62.7621		686.816	132.488		578.647	10.3718
4.575	-6294	2923	-3351	-5770	-5563		560.971	39.3032		687.705	79.443		579.322	11.0827
4.58333	-6273	2935	-3380	-5794	-5584		561.779	26.3341		688.293	522.2		580.189	16.5356
4.59167	-6282	2924	-3406	-5816	-5605		562.656	52.1545		689.222	199.168		580.923	11.8058
4.6	-6257	2936	-3432	-5838	-5625		563.731	52.7012		690.283	331.807		581.79	11.8834
4.60833	-6257	2945	-3460	-5859	-5645		564.511	507.211		691.395	194.687		582.706	16.1908
4.61667	-6228	2953	-3487	-5879	-5666		565.49	182.417		692.346	310.02		583.806	11.582
4.625	-6230	2956	-3513	-5898	-5685		566.353	55.2665		693.167	191.763		584.68	14.6802
4.63333	-6221	2951	-3539	-5916	-5702		566.913	26.5019		693.81	444.684		585.548	14.3755
4.64167	-6224	2952	-3565	-5933	-5719		567.779	36.0488		694.523	221.275		586.451	12.1046
4.65	-6238	2966	-3591	-5950	-5736		568.492	20.302		695.3	268.069		587.619	15.2608
4.65833	-6235	2972	-3616	-5966	-5753		569.106	33.8379		696.233	415.083		588.751	11.1468
4.66667	-6237	2960	-3643	-5983	-5771		569.937	33.3957		696.961	144.854		589.721	8.28558
4.675	-6232	2957	-3668	-6000	-5789		570.527	36.1388		697.633	149.989		590.647	9.23124
4.68333	-6222	2966	-3692	-6019	-5806		571.455	28.2158		698.291	137.39		591.814	20.5709
4.69167	-6232	2963	-3714	-6039	-5822		572.389	48.4573		699.329	252.965		592.317	0.57549
4.7	-6216	2958	-3734	-6061	-5838		573.394	34.7665		700.313	209.266		592.867	34.667
4.70833	-6222	2963	-3752	-6082	-5854		574.344	53.1176		701.341	157.221		593.931	16.944
4.71667	-6230	2964	-3770	-6103	-5872		575.48	39.1318		702.496	263.163		594.822	15.2519
4.725	-6228	2968	-3789	-6121	-5890		576.273	32.7508		703.522	106.973		595.577	9.91495
4.73333	-6214	2980	-3807	-6138	-5907		576.969	21.3136		704.308	228.162		596.48	17.5757
4.74167	-6218	2974	-3826	-6153	-5926		577.769	33.0697		705.488	162.457		597.388	12.4352
4.75	-6221	2967	-3846	-6168	-5943		578.705	64.8312		706.344	340.073		598.645	38.1745
4.75833	-6200	2959	-3865	-6182	-5961		579.406	5.06475		707.137	251.205		599.555	6.03603
4.76667	-6194	2956	-3884	-6198	-5977		579.958	52.5275		707.99	81.444		600.333	28.8119
4.775	-6202	2953	-3902	-6213	-5992		580.592	32.2492		708.674	25.257		601.002	14.7995
4.78333	-6208	2965	-3921	-6228	-6005		581.39	34.1049		709.334	176.973		601.856	15.9918
4.79167	-6192	2962	-3939	-6243	-6018		582.361	71.5895		709.967	162.234		602.47	16.8263
4.8	-6204	2969	-3957	-6259	-6032		583.401	41.6893		710.651	211.018		603.027	0.56436
4.80833	-6189	2972	-3975	-6275	-6045		584.52	64.6929		711.287	97.164		603.585	16.0648
4.81667	-6199	2986	-3993	-6293	-6059		585.571	28.8213		712.312	243.063		604.516	21.1377
4.825	-6182	2983	-4011	-6311	-6073		586.563	54.9478		713.379	313.052		605.474	11.875
4.83333	-6180	2999	-4029	-6330	-6087		587.379	31.3036		714.218	445.424		606.56	75.8947
4.84167	-6170	3015	-4046	-6348	-6101		588.295	59.7226		715.349	484.633		607.542	74.093
4.85	-6154	3022	-4063	-6365	-6113		589.339	39.1396		716.44	206.068		608.468	38.678
4.85833	-6150	3026	-4080	-6380	-6124		590.458	57.1121		717.33	242.935		609.228	15.6469
4.86667	-6141	3027	-4097	-6395	-6133		591.295	46.3129		718.349	291.885		610.08	20.8188
4.875	-6108	3026	-4116	-6410	-6142		592.069	61.3269		719.094	36.271		610.9	21.2464
4.88333	-6098	3031	-4136	-6425	-6150		592.873	51.5701		719.669	107.135		611.577	23.3946
4.89167	-6096	3028	-4156	-6441	-6157		593.712	33.9256		720.402	197.918		612.632	31.9467
4.9	-6080	3022	-4174	-6459	-6165		594.495	48.3437		721.155	156.678		613.725	13.66
4.90833	-6047	3021	-4191	-6477	-6171		595.339	43.4272		721.85	297.032		614.559	18.4828
4.91667	-6039	3026	-4206	-6495	-6176		596.373	55.8487		722.447	265.948		615.227	10.9876
4.925	-6021	3043	-4222	-6511	-6182		597.438	60.2719		723.244	959.038		615.926	12.1898
4.93333	-6031	3031	-4237	-6525	-6190		598.492	63.0032		724.303	472.985		616.716	13.6876
4.94167	-6022	3036	-4253	-6539	-6198		599.404	41.9769		725.336	238.369		617.645	10.0678
4.95	-6013	3044	-4271	-6553	-6205		600.402	1056.29		726.228	356.704		618.621	15.0591
4.95833	-6011	3039	-4289	-6567	-6213		601.452	76.406		727.194	280.668		619.538	10.6913
4.96667	-6024	3043	-4307	-6582	-6219		602.429	84.493		728.016	258.963		620.547	28.0582
4.975	-6016	3039	-4325	-6597	-6227		603.436	44.4707		728.649	55.53		621.284	15.5494
4.98333	-6022	3050	-4343	-6611	-6234		604.243	53.1383		729.37	416.635		622.098	15.7718
4.99167	-6043	3046	-4361	-6624	-6243		604.917	41.7412		730.072	169.46		622.948	15.0164
5	-6041	3039	-4378	-6636	-6252		605.862	52.6854		730.634	104.235		623.864	43.1929
5.00833	-6055	3048	-4395	-6647	-6262		606.658	59.7966		731.189	214.365		624.608	28.1847
5.01667	-6053	3042	-4410	-6657	-6273		607.741	44.1973		731.916	283.364		625.731	38.5018
5.025	-6065	3049	-4424	-6669	-6285		608.583	64.6463		732.537	120.327		626.587	25.1016
5.03333	-6069	3049	-4438	-6682	-6296		609.575	54.1698		733.598	97.761		627.276	2.97175
5.04167	-6063	3055	-4452	-6694	-6306		610.323	69.7247		734.407	194.442		627.912	32.2955
5.05	-6069	3057	-4467	-6706	-6316		611.186	70.0228		735.022	11.687		628.713	134.371
5.05833	-6060	3060	-4483	-6716	-6326		612.26	61.192		735.555	272.204		629.59	159.681
5.06667	-6052	3046	-4499	-6725	-6337		612.996	64.0992		736.354	300.613		630.454	109.365
5.075	-6072	3065	-4516	-6733	-6349		613.889	48.407		737.344	271.658		631.536	30.1883
5.08333	-6076	3069	-4534	-6743	-6361		614.529	51.4412		738.407	270.763		632.211	0.25648
5.09167	-6074	3049	-4550	-6755	-6373		615.713	70.7044		739.126	406.764		632.741	220.121
5.1	-6064	3059	-4567	-6767	-6382		616.67	54.766		739.756	263.624		633.626	149.57
5.10833	-6065	3059	-4583	-6781	-6391		617.546	39.0773		740.735	240.381		634.554	73.2031
5.11667	-6073	3056	-4599	-6795	-6399		618.358	45.7296		741.721	239.664		635.083	1.76758
5.125	-6064	3047	-4614	-6806	-6406		619.043	45.7486		742.558	312.302		635.6	37.2816
5.13333	-6083	3045	-4629	-6816	-6414		619.888	55.9142		743.206	139.506		636.66	29.8897
5.14167	-6066	3046	-4644	-6825	-6422		620.589	25.9181		744.233	415.988		637.67	24.8914
5.15	-6052	3055	-4658	-6834	-6429		621.112	60.1672		745.437	505.316		638.534	20.103
5.15833	-6062	3055	-4671	-6843	-6436		622.189	60.1834		746.34	257.088		639.569	48.9472
5.16667	-6046	3057	-4683	-6853	-6443		623.058	52.4054		747.484	186.081		640.401	24.5911
5.175	-6056	3064	-4693	-6863	-6450		623.654	0.03093		748.224	259.323		641.112	25.8753
5.18333	-6036	3075	-4704	-6872	-6458		624.181	1405.07		749.069	212.669		642.1	15.7936
5.19167	-6048	3082	-4715	-6881	-6468		625.306	76.7664		750.161	223.866		642.797	19.9409
5.2	-6049	3082	-4728	-6889	-6480		626.434	86.2261		751.364	357.967		643.751	17.5334
5.20833	-6062	3086	-4740	-6899	-6492		627.507	69.4747		752.187	28.833		644.664	36.9085
5.21667	-6065	3095	-4752	-6908	-6504		628.421	49.9639		752.779	48040.3		645.563	41.7634
5.225	-6058	3096	-4763	-6919	-6516		629.355	57.742		753.806	20001.5		646.426	37.0705
5.23333	-6051	3092	-4774	-6930	-6528		630.379	75.0232		754.808	994.732		647.149	15.5572
5.24167	-6058	3106	-4784	-6940	-6540		631.345	49.2103		755.404	16.563		647.676	20.4017
5.25	-6029	3106	-4794	-6950	-6550		632.404	75.9758		756.046	480.697		648.545	32.4463
5.25833	-6021	3108	-4803	-6960	-6559		633.393	33.8076		756.826	10085		649.176	18.6529
5.26667	-6013	3094	-4811	-6969	-6566		634.332	48.8282		757.766	216.244		650.007	31.0528
5.275	-6008	3111	-4819	-6978	-6571		635.363	40.0618		758.574	284.784		650.815	123.891
5.28333	-5999	3104	-4826	-6986	-6576		636.526	68.7758		759.311	152.578		651.524	240.568
5.29167	-6000	3118	-4834	-6994	-6582		637.566	62.9654		760.424	375.027		652.442	112.929
5.3	-5973	3106	-4843	-7003	-6589		638.458	79.9574		761.394	403.226		653.068	3.3614
5.30833	-5963	3097	-4853	-7011	-6597		639.021	1.5109		762.418	408.836		653.626	51.1149
5.31667	-5942	3091	-4863	-7019	-6604		639.762	276.039		763.424	117.782		654.821	59.8109
5.325	-5940	3090	-4874	-7028	-6611		640.755	113.302		764.2	260.581		655.68	89.5157
5.33333	-5924	3083	-4885	-7038	-6617		641.591	66.8823		765.46	176.937		656.717	39.6662
5.34167	-5904	3089	-4895	-7048	-6622		642.416	66.7665		766.319	179.036		657.771	22.9838
5.35	-5905	3107	-4905	-7057	-6627		643.21	38.9499		766.867	15.044		658.586	34.0951
5.35833	-5872	3120	-4915	-7066	-6631		644.342	83.2577		767.457	339.993		659.193	0.74031
5.36667	-5855	3118	-4926	-7075	-6634		645.334	43.5802		768.34	238.304		659.849	19.913
5.375	-5841	3127	-4938	-7083	-6639		646.442	75.7031		769.191	173.978		660.821	21.0304
5.38333	-5820	3151	-4950	-7091	-6643		647.496	63.9494		770.098	371.081		661.805	20.7617
5.39167	-5815	3145	-4962	-7098	-6649		648.536	73.751		771.075	318.293		662.631	32.1124
5.4	-5790	3166	-4973	-7104	-6655		649.47	40.4069		771.975	137.181		663.59	19.4602
5.40833	-5784	3160	-4984	-7108	-6662		650.308	42.0309		772.883	144.466		664.544	15.667
5.41667	-5766	3163	-4992	-7112	-6670		650.921	37.577		773.749	162.041		665.315	19.497
5.425	-5749	3169	-4999	-7117	-6678		651.78	57.6463		774.593	136.582		665.995	0.28343
5.43333	-5729	3166	-5005	-7123	-6687		652.722	78.3242		775.232	282.914		666.51	43.8749
5.44167	-5702	3173	-5011	-7131	-6696		653.741	47.0181		776.356	285.207		667.643	46.0532
5.45	-5682	3190	-5018	-7141	-6707		654.598	61.806		777.016	8.775		668.588	45.8461
5.45833	-5651	3201	-5025	-7151	-6718		655.631	52.139		777.562	387.086		669.683	19.9529
5.46667	-5632	3209	-5033	-7161	-6727		656.647	67.942		778.869	3309.2		670.735	33.9255
5.475	-5599	3222	-5041	-7169	-6735		657.595	42.6013		779.953	1011.25		671.686	28.31
5.48333	-5557	3219	-5049	-7177	-6741		658.213	52.8177		780.872	511.106		672.508	20.8676
5.49167	-5496	3236	-5056	-7185	-6746		659.11	57.5073		781.587	319.481		673.13	76.9396
5.5	-5451	3265	-5063	-7192	-6751		660.193	62.6654		782.416	499.765		673.744	80.2918
5.50833	-5413	3273	-5068	-7199	-6756		661.077	48.1422		783.186	384.83		674.561	87.8522
5.51667	-5369	3290	-5071	-7206	-6764		662.037	65.4543		784.086	391.512		675.643	25.6442
5.525	-5315	3320	-5074	-7213	-6773		662.871	53.1936		785.148	268.207		676.519	25.1172
5.53333	-5251	3339	-5076	-7219	-6783		663.834	64.6076		786.045	137.143		677.565	246.904
5.54167	-5189	3368	-5078	-7226	-6792		664.765	55.6149		786.675	248.517		678.575	107.014
5.55	-5119	3379	-5082	-7234	-6802		665.272	0.06253		787.623	188.519		679.57	43.9083
5.55833	-5042	3407	-5087	-7241	-6811		665.991	75.4702		788.692	64.182		680.475	25.9349
5.56667	-4968	3411	-5091	-7249	-6819		666.683	44.9565		789.451	261.48		681.406	13.234
5.575	-4896	3443	-5094	-7256	-6827		667.517	54.6345		790.56	9264.65		682.397	27.7135
5.58333	-4825	3438	-5097	-7262	-6833		668.371	45.6728		791.554	5808.55		683.151	25.7015
5.59167	-4751	3446	-5098	-7267	-6840		669.151	28.1432		792.521	1670.05		684.166	21.9928
5.6	-4676	3460	-5098	-7272	-6846		669.866	49.3822		793.559	775.356		685.014	16.6024
5.60833	-4622	3473	-5095	-7276	-6852		670.632	75.1091		794.25	45.438		685.834	7.14278
5.61667	-4554	3483	-5089	-7278	-6858		671.572	44.6928		794.779	199.318		686.62	21.1508
5.625	-4499	3467	-5079	-7281	-6864		672.349	48000.3		795.901	230.937		687.42	18.4668
5.63333	-4441	3485	-5063	-7285	-6870		672.964	42.9389		796.852	213.584		688.479	24.6656
5.64167	-4393	3463	-5042	-7290	-6875		673.735	43.09		797.678	313.257		689.575	34.8449
5.65	-4351	3459	-5015	-7298	-6880		674.6	70.2724		798.936	410.926		690.476	40.3582
5.65833	-4315	3448	-4984	-7307	-6885		675.503	63.7845		799.824	177.639		691.351	12.2433
5.66667	-4303	3445	-4950	-7319	-6893		676.529	65.1216		800.47	747.734		691.97	13.6112
5.675	-4254	3451	-4915	-7331	-6903		677.507	13074.3		801.592	281.816		692.669	24.3732
5.68333	-4238	3454	-4882	-7344	-6915		678.523	622.242		802.408	222.863		693.717	17.6605
5.69167	-4217	3451	-4852	-7355	-6928		679.56	200.123		803.038	125.583		694.634	23.3041
5.7	-4213	3434	-4828	-7367	-6942		680.583	96.0415		804.048	419.681		695.777	54.1827
5.70833	-4202	3446	-4810	-7378	-6954		681.597	50.0339		804.735	117.736		696.637	56.154
5.71667	-4204	3432	-4800	-7390	-6965		682.35	53.6718		805.439	240.192		697.226	0.32821
5.725	-4198	3423	-4796	-7402	-6975		683.169	46.5176		806.19	214.115		697.774	17.1993
5.73333	-4184	3396	-4799	-7414	-6986		683.988	44.6119		806.886	329.913		698.675	22.0589
5.74167	-4188	3393	-4808	-7425	-6997		684.539	38.8769		807.901	486.753		699.63	20.1617
5.75	-4215	3381	-4819	-7436	-7006		685.54	69.5382		808.843	468.949		700.667	28.9701
5.75833	-4209	3383	-4833	-7445	-7014		686.578	69.1487		809.849	485.243		701.822	21.5416
5.76667	-4215	3384	-4846	-7454	-7020		687.615	42.9659		810.786	137.121		702.7	19.1277
5.775	-4231	3383	-4860	-7462	-7025		688.353	69.6178		811.506	307.484		703.443	13.739
5.78333	-4235	3374	-4873	-7468	-7028		689.363	50.8004		812.522	307.411		704.418	57.6862
5.79167	-4226	3364	-4886	-7473	-7032		690.33	72.1552		813.418	185.327		705.133	58.6323
5.8	-4225	3357	-4904	-7477	-7037		691.265	41.0681		814.174	440.23		706.028	37.7202
5.80833	-4232	3371	-4927	-7482	-7042		692.123	55.1662		814.777	41.069		706.709	29.1153
5.81667	-4240	3366	-4954	-7487	-7049		692.997	50.038		815.299	346.71		707.532	24.1481
5.825	-4237	3373	-4986	-7493	-7055		693.759	54.1834		816.176	215.078		708.653	33.3677
5.83333	-4229	3372	-5022	-7500	-7064		694.437	51.9199		817.039	135.353		709.717	21.1358
5.84167	-4214	3374	-5058	-7506	-7073		695.208	77.9685		817.964	336.958		710.52	25.139
5.85	-4207	3383	-5096	-7511	-7084		696.001	60.4333		818.653	19.906		711.338	14.5846
5.85833	-4194	3384	-5132	-7516	-7097		696.808	44.487		819.261	354.018		711.859	23.9371
5.86667	-4198	3386	-5168	-7520	-7110		697.535	54.2526		820.16	381.012		712.77	55.1074
5.875	-4195	3387	-5202	-7524	-7123		698.351	59.6886		820.699	32.373		713.423	57.0184
5.88333	-4188	3397	-5234	-7530	-7135		699.042	48.2462		821.36	583.826		714.383	51.6016
5.89167	-4169	3389	-5264	-7538	-7147		699.84	54.5127		822.263	343.414		715.324	40.5469
5.9	-4177	3406	-5291	-7547	-7158		700.735	57.1601		823.376	385.383		716.134	32.1823
5.90833	-4175	3403	-5316	-7556	-7169		701.698	71.1719		824.165	290.044		717.064	20.7058
5.91667	-4155	3415	-5337	-7565	-7180		702.47	53.0352		824.864	523.67		717.834	19.1428
5.925	-4148	3412	-5355	-7574	-7191		703.437	49.0942		826.218	896.856		718.673	37.3925
5.93333	-4156	3420	-5369	-7581	-7203		704.344	53.3342		827.254	481.07		719.685	23.7727
5.94167	-4162	3420	-5380	-7589	-7213		704.99	42.8978		828.268	536.439		720.685	27.1099
5.95	-4174	3429	-5387	-7597	-7223		705.633	40.9189		829.036	481.889		721.603	14.4016
5.95833	-4184	3456	-5390	-7605	-7232		706.447	93.145		829.834	388.192		722.554	28.4683
5.96667	-4194	3462	-5388	-7615	-7241		707.213	54.4933		830.662	135.584		723.404	43.1796
5.975	-4217	3458	-5382	-7625	-7250		708.178	57.185		831.398	259.752		724.404	43.185
5.98333	-4215	3466	-5372	-7634	-7259		708.974	56.679		832.337	259.667		725.058	5.36939
5.99167	-4235	3482	-5358	-7642	-7266		709.869	49.3086		833.147	289.039		725.612	57.8325
6	-4244	3487	-5341	-7647	-7272		710.523	60.7274		833.966	320.791		726.501	134.183
6.00833	-4257	3488	-5321	-7650	-7277		711.359	41.0779		834.725	271.243		727.423	136.31
6.01667	-4278	3500	-5299	-7652	-7281		712.088	54.9627		835.32	265.314		728.361	87.582
6.025	-4291	3501	-5274	-7652	-7285		713.288	378.837		836.264	1309.56		728.972	0.37556
6.03333	-4303	3501	-5248	-7654	-7289		714.396	237.206		837.146	1160.11		729.478	41.9914
6.04167	-4304	3507	-5221	-7656	-7294		715.389	143.617		837.938	296.214		730.407	108.653
6.05	-4319	3509	-5194	-7660	-7298		716.274	88.1704		838.632	245.777		731.356	95.5423
6.05833	-4338	3512	-5171	-7664	-7301		716.96	57.6491		839.576	345.441		732.375	45.0112
6.06667	-4340	3522	-5152	-7669	-7304		717.876	70.7887		840.556	196.712		733.349	38.5092
6.075	-4363	3522	-5139	-7673	-7306		718.824	62.465		841.367	173.326		734.472	29.0558
6.08333	-4377	3505	-5132	-7675	-7309		719.691	50.248		841.884	32.402		735.221	19.4825
6.09167	-4399	3509	-5131	-7676	-7311		720.574	86.7183		842.53	210.938		736.124	23.2527
6.1	-4424	3484	-5136	-7677	-7312		721.605	60.5143		843.372	385.697		737.138	66.253
6.10833	-4469	3490	-5147	-7679	-7312		722.604	69.5108		844.3	346.176		738.127	59.6003
6.11667	-4496	3481	-5161	-7682	-7311		723.218	134.382		845.357	271.052		738.823	66.282
6.125	-4531	3484	-5178	-7684	-7310		724.01	1302.67		846.088	107.236		739.904	43.6838
6.13333	-4572	3495	-5195	-7686	-7308		724.633	81.0666		846.654	588.954		740.74	33.3713
6.14167	-4610	3482	-5212	-7688	-7305		725.499	85.9563		847.633	219.429		741.595	19.9839
6.15	-4634	3498	-5229	-7690	-7304		726.325	66.7781		848.172	239.898		742.542	51.5396
6.15833	-4672	3497	-5244	-7693	-7304		727.149	62.1098		848.816	301.142		743.343	32.7153
6.16667	-4689	3475	-5259	-7697	-7304		728.103	76.6234		849.505	99.123		744.276	35.968
6.175	-4723	3485	-5273	-7702	-7305		728.916	58.6711		850.194	388.311		745.334	36.1964
6.18333	-4737	3482	-5286	-7708	-7306		729.904	63.8971		851.504	874.327		746.277	35.3207
6.19167	-4766	3464	-5299	-7714	-7307		730.8	60.8053		852.382	379.589		747.406	41.8772
6.2	-4792	3462	-5311	-7721	-7308		731.86	77.8803		853.059	503.035		747.923	0.51753
6.20833	-4802	3467	-5324	-7727	-7309		732.774	51.3737		854.158	393.193		748.455	162.4
6.21667	-4829	3450	-5337	-7732	-7310		733.728	56.4873		855.032	287.81		749.446	144.309
6.225	-4842	3463	-5352	-7735	-7312		734.63	72.3598		855.638	37.74		750.349	87.1235
6.23333	-4878	3452	-5368	-7739	-7315		735.517	62.1311		856.2	503.866		751.313	31.9483
6.24167	-4891	3451	-5384	-7743	-7320		736.424	65.2115		857.357	456.728		751.844	1.19534
6.25	-4915	3427	-5400	-7748	-7326		737.204	21007.3		858.491	524.897		752.757	329.073
6.25833	-4931	3420	-5416	-7755	-7333		738.189	16004.9		859.539	454.533		753.704	179.098
6.26667	-4958	3421	-5432	-7762	-7339		738.934	144.389		860.394	332.667		754.58	56.2559
6.275	-4973	3395	-5450	-7769	-7345		739.941	12000.6		861.18	405.976		755.34	30.1384
6.28333	-4994	3389	-5471	-7776	-7350		740.717	61.7124		862.034	264.541		755.89	1.11554
6.29167	-5005	3389	-5494	-7783	-7355		741.604	66.047		862.921	336.35		756.425	32.548
6.3	-5038	3369	-5518	-7789	-7359		742.383	78.5388		864.105	450.948		757.527	20.3985
6.30833	-5047	3352	-5542	-7796	-7363		743.376	58.4228		865.189	143.806		758.413	21.8241
6.31667	-5058	3344	-5567	-7801	-7368		744.308	56.5148		865.728	1200010		759.103	34.1062
6.325	-5078	3341	-5592	-7806	-7372		745.053	61.8231		866.808	6412.46		760.019	33.1504
6.33333	-5084	3331	-5618	-7810	-7375		746.091	69.0528		867.858	1473.59		760.953	31.0989
6.34167	-5097	3333	-5643	-7813	-7377		746.952	49.0659		868.771	561.496		761.668	5.62408
6.35	-5128	3343	-5667	-7816	-7380		747.891	63.5222		869.535	452.089		762.33	26.178
6.35833	-5148	3323	-5689	-7818	-7383		748.547	43.7137		870.307	500.298		763.065	16.4346
6.36667	-5165	3323	-5710	-7821	-7386		749.249	52.0641		871.069	99.039		763.821	19.4252
6.375	-5180	3306	-5728	-7824	-7390		750.148	48.5037		871.788	458.308		764.587	33.6764
6.38333	-5200	3318	-5742	-7827	-7393		750.813	70.7872		872.714	161.655		765.375	56.322
6.39167	-5222	3314	-5754	-7832	-7395		751.557	46.5968		873.651	521.056		766.247	35.2595
6.4	-5240	3318	-5765	-7838	-7397		752.124	191.388		874.567	118.53		767.256	27.3306
6.40833	-5238	3303	-5777	-7845	-7399		752.805	16402.8		875.275	296.93		768.051	19.5912
6.41667	-5257	3301	-5789	-7852	-7401		753.816	759.226		876.071	182.515		768.774	18.2884
6.425	-5276	3302	-5802	-7858	-7404		754.827	240.881		876.716	199.397		769.443	35.6822
6.43333	-5282	3301	-5814	-7862	-7409		755.677	71.828		877.681	339.68		770.512	123.55
6.44167	-5288	3301	-5823	-7865	-7415		756.367	72.9044		878.512	514.846		771.466	139.84
6.45	-5316	3293	-5832	-7869	-7421		757.163	39.2829		879.291	114.609		772.419	88.4618
6.45833	-5326	3304	-5841	-7875	-7427		757.981	50.6531		880.171	437.134		773.394	33.541
6.46667	-5322	3293	-5850	-7883	-7433		758.772	67.2513		881.094	248.267		774.326	23.817
6.475	-5323	3289	-5860	-7890	-7439		759.932	74.8535		881.875	337.775		775.212	116.135
6.48333	-5342	3305	-5869	-7897	-7444		760.847	81.179		882.53	171.492		776.267	43.7865
6.49167	-5342	3300	-5877	-7901	-7450		761.696	69.9585		883.314	390.758		777.214	20.7653
6.5	-5338	3297	-5884	-7906	-7456		762.639	82.916		883.88	9.069		778.308	40.9893
6.50833	-5350	3309	-5890	-7910	-7462		763.795	67.036		884.424	431.834		779.483	30.1647
6.51667	-5350	3316	-5895	-7915	-7469		764.774	65.464		885.379	115.842		780.366	27.6185
6.525	-5349	3311	-5900	-7919	-7475		765.853	74.2736		886.24	443.317		781.141	16.7704
6.53333	-5351	3325	-5904	-7923	-7481		766.651	42.9486		887.264	331.809		782.203	31.5965
6.54167	-5359	3350	-5908	-7927	-7488		767.468	54.387		887.93	328.537		783.013	17.8588
6.55	-5371	3349	-5913	-7932	-7496		768.28	84.9681		888.66	355.014		783.542	16.0007
6.55833	-5359	3370	-5920	-7936	-7504		769.192	81.1083		889.454	507.695		784.409	28.4819
6.56667	-5365	3403	-5929	-7942	-7512		770.225	73.4627		890.288	376.215		785.36	26.2793
6.575	-5359	3426	-5939	-7947	-7518		771.221	63.9407		891.222	306.696		786.493	47.9404
6.58333	-5352	3448	-5948	-7953	-7522		771.915	44.9268		891.89	206.576		787.445	50.1303
6.59167	-5329	3476	-5954	-7959	-7525		772.821	64.3015		892.698	418.782		788.316	32.1122
6.6	-5327	3510	-5958	-7964	-7528		773.58	41.5056		893.601	445.988		789.323	19.4721
6.60833	-5313	3534	-5959	-7969	-7533		774.53	10000.2		894.362	142.197		790.588	221.158
6.61667	-5299	3540	-5960	-7972	-7541		775.641	89.7311		894.943	356.453		791.566	122.424
6.625	-5287	3561	-5961	-7975	-7549		776.683	70.7205		895.796	235.004		792.631	112.955
6.63333	-5269	3579	-5965	-7977	-7558		777.694	60.9182		896.501	295.504		793.606	85.2415
6.64167	-5257	3599	-5972	-7981	-7567		778.431	65.3101		897.342	302.566		794.489	56.1287
6.65	-5258	3589	-5981	-7986	-7575		779.377	69.662		898.001	336.713		795.542	27.4279
6.65833	-5251	3600	-5990	-7991	-7583		780.298	70.5384		899.05	360.853		796.345	18.1181
6.66667	-5226	3594	-5997	-7996	-7590		781.153	45.1952		900.044	480.007		797.155	36.3226
6.675	-5221	3595	-6003	-8001	-7598		781.917	50.2911		900.979	315.786		797.924	25.507
6.68333	-5237	3592	-6007	-8004	-7604		782.683	51.5097		902.105	213.066		798.585	31.1148
6.69167	-5234	3596	-6010	-8007	-7609		783.475	81.1789		903.644	7070.64		799.274	26.9684
6.7	-5238	3593	-6013	-8008	-7613		784.239	59.5555		904.652	4431.21		800.134	21.4714
6.70833	-5226	3592	-6016	-8009	-7617		785.104	52.2315		905.583	1900.22		800.957	22.3459
6.71667	-5232	3594	-6020	-8010	-7621		785.923	68.517		906.481	591.977		801.917	45.5138
6.725	-5242	3591	-6024	-8010	-7627		786.711	48.3148		907.489	524.263		802.7	61.8035
6.73333	-5225	3589	-6029	-8010	-7632		787.424	42.5922		908.462	298.068		803.458	33.5934
6.74167	-5227	3588	-6033	-8009	-7636		788.036	50.6004		909.338	205.711		804.4	38.6671
6.75	-5221	3587	-6038	-8008	-7639		789.041	63.4994		910.5	502.492		805.351	31.404
6.75833	-5204	3598	-6042	-8007	-7641		789.792	1.37258		911.334	150.173		806.303	25.9079
6.76667	-5178	3595	-6047	-8007	-7643		790.533	1.146		912.19	237.402		807.23	22.4087
6.775	-5178	3599	-6051	-8007	-7645		791.521	610.759		912.824	328.596		807.73	0.37166
6.78333	-5145	3592	-6056	-8009	-7646		792.375	227.318		913.675	416.098		808.315	32.3909
6.79167	-5126	3584	-6060	-8012	-7647		793.057	84.8316		914.612	385.525		809.376	32.6755
6.8	-5096	3582	-6064	-8015	-7647		793.9	86.5388		915.503	679.729		810.369	45.0958
6.80833	-5079	3557	-6069	-8019	-7645		794.568	61.62		916.633	394.236		810.938	0.22439
6.81667	-5039	3554	-6074	-8024	-7644		795.393	70.2635		917.376	371.095		811.62	40.9858
6.825	-5003	3557	-6078	-8027	-7644		796.323	60.2745		918.346	424.574		812.612	27.3042
6.83333	-4977	3554	-6083	-8030	-7645		797.196	81.6608		919.232	485.152		813.567	21.1337
6.84167	-4932	3559	-6086	-8034	-7647		797.989	61.2268		919.821	23.231		814.517	37.3691
6.85	-4869	3550	-6087	-8037	-7650		798.782	70.8443		920.342	446.235		815.635	54.7027
6.85833	-4800	3547	-6087	-8042	-7654		799.621	66.7142		921.206	299.639		816.542	50.3642
6.86667	-4740	3536	-6086	-8047	-7658		800.512	60.2845		921.909	386.928		817.063	1.24088
6.875	-4649	3531	-6086	-8052	-7661		801.429	76.2962		922.845	356.507		817.566	27.0504
6.88333	-4542	3536	-6086	-8056	-7663		802.335	56.9042		923.639	310.238		818.576	24.5472
6.89167	-4418	3536	-6087	-8060	-7666		803.262	65.4446		924.621	377.013		819.523	31.0648
6.9	-4290	3540	-6087	-8062	-7671		804.264	67.3584		925.152	50.779		820.458	37.2368
6.90833	-4103	3530	-6088	-8064	-7677		805.218	62.5415		925.76	381.36		821.493	31.3854
6.91667	-3880	3527	-6090	-8066	-7684		806.154	67.171		926.383	89.026		822.45	38.5152
6.925	-3650	3528	-6091	-8069	-7691		806.941	59.4408		926.939	200.091		823.407	86.8754
6.93333	-3388	3502	-6092	-8072	-7696		808.023	105.988		927.467	462.486		824.339	125.224
6.94167	-3121	3491	-6093	-8076	-7700		808.868	46.3236		928.375	320.638		825.395	130.881
6.95	-2891	3494	-6094	-8080	-7701		809.594	50.3651		929.599	341.262		826.318	101.491
6.95833	-2716	3491	-6096	-8084	-7701		810.305	69.5579		930.447	629.182		827.356	73.8436
6.96667	-2599	3477	-6097	-8088	-7701		811.183	63.8448		931.317	220.914		828.331	154.67
6.975	-2561	3479	-6099	-8092	-7702		812.118	87.8205		931.923	205.913		829.38	67.8298
6.98333	-2584	3462	-6101	-8097	-7707		813.065	76.6562		932.455	161.863		830.302	38.8938
6.99167	-2662	3465	-6103	-8103	-7713		814.161	86.6648		933.189	307.373		831.156	21.8121
7	-2784	3460	-6106	-8108	-7720		815.107	50.3276		934.299	742.874		831.815	30.4773
7.00833	-2926	3447	-6110	-8114	-7727		815.822	78.0162		935.263	343.201		832.59	79.5288
7.01667	-3106	3444	-6116	-8119	-7732		816.716	61.9233		936.214	492.327		833.624	48.8017
7.025	-3271	3459	-6123	-8122	-7736		817.606	62.579		937.266	356.58		834.675	40.4836
7.03333	-3423	3452	-6130	-8123	-7739		818.374	53.7762		938.099	342.451		835.455	9.36554
7.04167	-3575	3448	-6137	-8125	-7741		819.085	69.1666		939.219	543.908		836.105	55.8759
7.05	-3707	3440	-6142	-8127	-7744		820.002	88.3414		940.04	531.253		837.024	30.0171
7.05833	-3814	3442	-6146	-8131	-7747		820.994	82.2798		940.826	315.274		837.783	31.3041
7.06667	-3895	3443	-6150	-8135	-7751		821.554	1.75138		941.471	550		838.498	32.7744
7.075	-3992	3443	-6152	-8140	-7754		822.122	102.966		942.579	486.774		839.205	30.0044
7.08333	-4060	3454	-6154	-8144	-7757		822.728	1.65186		943.337	467.204		840.211	55.4488
7.09167	-4122	3450	-6155	-8148	-7759		823.237	86.2274		944.107	350.573		841.298	47.8285
7.1	-4194	3458	-6156	-8150	-7761		824.082	41.2778		944.851	19.727		841.864	0.68848
7.10833	-4248	3437	-6157	-8151	-7762		824.665	101.382		945.392	439.771		842.434	44.5721
7.11667	-4315	3442	-6159	-8152	-7763		825.703	2.42783		946.502	151.888		843.562	35.7095
7.125	-4361	3437	-6163	-8154	-7764		826.274	427.538		947.318	503.268		844.521	38.996
7.13333	-4408	3445	-6167	-8156	-7767		827.235	224.189		948.129	323.601		845.226	1.45771
7.14167	-4458	3448	-6172	-8159	-7772		827.854	98.8087		949.299	1192.13		845.757	137.045
7.15	-4494	3446	-6178	-8162	-7778		828.459	182.855		950.298	708.298		846.493	151.141
7.15833	-4505	3430	-6182	-8165	-7785		829.409	122.726		951.488	748.244		847.338	140.14
7.16667	-4531	3426	-6184	-8168	-7789		830.379	88.7882		952.514	362.655		848.37	95.587
7.175	-4549	3438	-6184	-8170	-7790		831.344	67.7211		953.333	399.986		849.631	100.731
7.18333	-4559	3427	-6184	-8172	-7789		832.143	81.0721		953.98	294.586		850.483	264.977
7.19167	-4563	3425	-6185	-8172	-7786		833.005	78.1783		954.9	207.438		851.452	198.695
7.2	-4589	3421	-6187	-8171	-7783		833.951	83.1476		955.765	471.275		852.432	111
7.20833	-4604	3423	-6190	-8171	-7780		834.688	79.4846		956.766	316.685		853.298	49.2452
7.21667	-4611	3425	-6193	-8172	-7778		835.389	58.7051		957.989	393.782		854.233	37.4586
7.225	-4618	3416	-6197	-8175	-7778		836.2	232.834		958.596	126.281		854.825	61.7745
7.23333	-4640	3415	-6200	-8180	-7779		837.169	202.109		959.336	355.421		855.789	41.3472
7.24167	-4634	3421	-6204	-8185	-7780		838.055	96.2676		960.294	411.597		856.692	28.7156
7.25	-4662	3405	-6207	-8189	-7781		838.929	93.6051		961.358	463.329		857.437	26.1947
7.25833	-4677	3427	-6210	-8190	-7781		839.986	99.1543		962.202	773.362		858.347	35.7136
7.26667	-4704	3418	-6212	-8191	-7782		840.852	67.5931		963.117	531.291		859.07	16.2666
7.275	-4727	3408	-6214	-8193	-7783		841.993	91.2606		964.157	322.709		859.729	25.6315
7.28333	-4760	3408	-6217	-8196	-7786		843.009	90.6047		964.997	507.818		860.561	31.0726
7.29167	-4786	3407	-6221	-8200	-7788		844.065	74.2993		965.879	548.505		861.33	3.89084
7.3	-4793	3399	-6225	-8204	-7789		844.91	80.1846		966.811	450.464		861.902	53.4962
7.30833	-4826	3403	-6228	-8208	-7790		845.755	71.768		967.845	270.763		862.903	41.414
7.31667	-4857	3405	-6230	-8211	-7789		846.604	61.333		968.466	48.265		863.713	33.0481
7.325	-4884	3402	-6229	-8213	-7788		847.189	60.6977		969.046	238.318		864.461	44.5466
7.33333	-4898	3391	-6226	-8214	-7789		848.058	95.3899		970.008	372.753		865.62	263.422
7.34167	-4931	3392	-6224	-8215	-7790		848.986	92.562		970.891	232.46		866.439	149.218
7.35	-4953	3392	-6222	-8216	-7790		850.036	242.303		971.909	408.071		867.205	124.679
7.35833	-4977	3378	-6222	-8218	-7790		850.879	131.833		972.547	23.119		868.327	221.807
7.36667	-5001	3382	-6222	-8221	-7790		851.722	225.398		973.125	481.529		869.373	159.181
7.375	-5019	3396	-6222	-8223	-7789		852.555	137.114		974.018	160.529		870.307	94.5432
7.38333	-5024	3400	-6221	-8225	-7789		853.388	100.738		974.635	162.85		871.359	53.7263
7.39167	-5061	3399	-6220	-8226	-7790		854.32	96.7718		975.386	279.619		872.455	251.233
7.4	-5064	3397	-6219	-8228	-7792		855.35	57.661		976.244	550.807		873.445	100.802
7.40833	-5092	3387	-6219	-8229	-7794		856.272	83.7923		977.274	501.422		874.347	83.3367
7.41667	-5091	3407	-6219	-8232	-7795		857.12	55.7097		977.981	837.136		875.513	38.4596
7.425	-5109	3389	-6219	-8234	-7794		858.024	87.535		978.769	9840.31		876.5	42.7597
7.43333	-5121	3406	-6218	-8235	-7792		859.001	79.5408		979.847	5754.72		877.439	38.2367
7.44167	-5127	3398	-6215	-8236	-7790		859.784	63.7974		980.893	1672.84		878.217	30.2232
7.45	-5138	3394	-6212	-8236	-7788		860.403	61.1184		981.817	782.946		878.953	23.2908
7.45833	-5142	3411	-6208	-8236	-7787		861.28	58.0348		982.812	490.432		879.618	27.3102
7.46667	-5157	3414	-6203	-8234	-7786		862.007	77.3574		984.057	611.701		880.489	35.453
7.475	-5151	3422	-6198	-8231	-7782		862.916	88.2902		985.081	167.863		880.993	0.54737
7.48333	-5168	3405	-6193	-8229	-7778		864.044	123.041		986.004	219.965		881.505	39.8585
7.49167	-5170	3407	-6190	-8226	-7773		864.906	6.23812		986.508	6.224		882.53	38.0478
7.5	-5174	3418	-6187	-8224	-7769		865.697	2384.2		987.188	638.175		883.419	27.3787
7.50833	-5172	3408	-6185	-8225	-7765		866.28	8.421		988.212	255.129		884.367	53.4769
7.51667	-5165	3424	-6183	-8226	-7763		866.807	1089.56		988.846	13.733		885.369	45.5707
7.525	-5173	3412	-6181	-8226	-7760		867.858	369.159		989.498	410.236		886.339	54.3388
7.53333	-5192	3408	-6180	-8226	-7756		868.918	153.323		990.13	149.548		887.398	35.6337
7.54167	-5181	3431	-6179	-8225	-7751		869.946	86.2899		990.971	349.715		888.237	78.0121
7.55	-5182	3433	-6178	-8224	-7743		870.641	53.4273		991.661	181.516		889.205	55.3142
7.55833	-5194	3433	-6179	-8224	-7735		871.619	85.908		992.338	66.384		890.065	75.3358
7.56667	-5192	3427	-6181	-8225	-7726		872.505	55.8105		993.258	416.901		890.747	78.5143
7.575	-5208	3427	-6183	-8225	-7718		873.28	41.531		994.292	421.67		891.52	88.5436
7.58333	-5203	3430	-6185	-8224	-7711		873.935	77.3962		994.997	284.279		892.336	67.2734
7.59167	-5204	3436	-6187	-8220	-7703		874.932	80.8056		995.862	207.946		893.274	45.4303
7.6	-5202	3451	-6189	-8214	-7696		875.823	57.4898		996.779	381.953		893.797	0.15889
7.60833	-5221	3446	-6192	-8206	-7688		876.602	60.089		997.51	122.57		894.395	74.3991
7.61667	-5224	3440	-6196	-8195	-7678		877.443	71.3326		998.032	19.958		895.119	53.957
7.625	-5223	3456	-6202	-8184	-7665		878.227	59.3756		998.646	361.436		895.871	45.1638
7.63333	-5251	3451	-6209	-8173	-7650		878.884	42.6839		999.84	452.889		896.845	43.8151
7.64167	-5244	3470	-6214	-8162	-7631		879.39	0.19494		1000.4	26.69		897.67	26.024
7.65	-5269	3480	-6220	-8150	-7608		879.911	104.008		1001.02	163.981		898.532	52.3747
7.65833	-5274	3483	-6225	-8137	-7580		880.876	70.1126		1001.78	317.888		899.187	40.5524
7.66667	-5281	3479	-6229	-8124	-7549		881.701	84.6235		1002.71	448.192		900.052	88.525
7.675	-5291	3501	-6234	-8112	-7514		882.674	82.7878		1003.7	392.24		901.051	51.4964
7.68333	-5289	3530	-6238	-8099	-7478		883.778	68.2445		1004.55	313.031		901.921	34.8047
7.69167	-5290	3531	-6242	-8084	-7442		884.506	51.1823		1005.42	396.035		902.817	7.29203
7.7	-5291	3556	-6245	-8070	-7405		885.316	65.5067		1006.28	232.325		903.501	130.498
7.70833	-5274	3553	-6248	-8058	-7371		886.19	84.864		1007.42	174.84		904.478	102.523
7.71667	-5289	3568	-6251	-8048	-7339		886.964	51.7128		1008.18	52.043		905.45	55.9335
7.725	-5286	3586	-6255	-8040	-7312		887.794	92.0311		1008.68	291.306		906.248	27.568
7.73333	-5284	3612	-6259	-8036	-7289		888.595	61.5435		1009.46	333.915		906.9	54.7103
7.74167	-5288	3625	-6262	-8035	-7270		889.481	69.9584		1010.37	598.583		907.65	34.8111
7.75	-5292	3635	-6265	-8035	-7256		890.282	68.7841		1011.17	302.05		908.452	39.5692
7.75833	-5282	3667	-6266	-8038	-7247		891.236	59.3774		1011.85	201.286		909.467	36.9231
7.76667	-5303	3707	-6264	-8043	-7244		892.32	104.941		1012.71	437.403		910.25	54.797
7.775	-5287	3730	-6260	-8049	-7246		893.297	43.4403		1013.45	203.552		911.007	29.8229
7.78333	-5299	3766	-6253	-8057	-7253		893.91	97.9467		1014.22	166.696		911.553	27.2454
7.79167	-5305	3821	-6244	-8065	-7265		894.981	110.166		1014.96	254.008		912.629	79.6573
7.8	-5305	3886	-6233	-8074	-7281		895.958	71.8304		1015.98	7.155		913.511	43.8163
7.80833	-5314	3955	-6221	-8085	-7299		896.878	65.0766		1016.51	2065.84		914.405	53.8052
7.81667	-5317	4031	-6207	-8097	-7320		897.732	70.8041		1017.49	2442.42		915.4	27.7379
7.825	-5305	4109	-6192	-8112	-7342		898.52	58.0646		1018.4	1180.28		916.531	58.7086
7.83333	-5304	7375	-6175	-8127	-7366		899.315	43.1473		1019.2	458.148		917.578	35.4347
7.84167	-5306	7599	-6158	-8142	-7390		899.881	51.1371		1019.8	456.412		918.409	29.7791
7.85	-5308	7835	-6139	-8156	-7412		900.865	81.564		1020.33	27.201		919.243	37.9196
7.85833	-5301	8126	-6119	-8169	-7435		901.643	50.505		1021.02	265.944		920.232	57.8822
7.86667	-5305	8493	-6097	-8181	-7458		902.413	70.2711		1021.7	104.397		921.301	74.0326
7.875	-5306	8909	-6073	-8192	-7483		903.624	537.853		1022.2	82.831		922.189	118.153
7.88333	-5306	9406	-6046	-8202	-7508		904.513	331.617		1023.19	323.749		923.108	99.4087
7.89167	-5304	10007	-6015	-8213	-7533		905.33	187.19		1024	45.16		924.11	66.4261
7.9	-5300	10748	-5982	-8224	-7557		906.067	103.943		1024.7	913.365		925.26	84.0995
7.90833	-5283	11666	-5944	-8234	-7579		906.79	76.3545		1025.73	394.067		926.261	87.6043
7.91667	-5266	12797	-5901	-8244	-7601		907.736	76.5016		1026.55	249.359		927.319	54.8352
7.925	-5263	14215	-5850	-8254	-7621		908.608	60.7793		1027.3	209.967		928.3	42.59
7.93333	-5238	15975	-5793	-8264	-7641		909.377	56.8844		1028.27	315.077		929.241	39.2859
7.94167	-5222	18171	-5730	-8274	-7661		910.025	76.4952		1029.27	236.498		929.907	37.7714
7.95	-5184	20942	-5660	-8284	-7679		910.805	65.3036		1029.96	95.557		931.017	37.3187
7.95833	-5139	24270	-5587	-8293	-7696		911.562	67.1352		1030.73	311.072		932.016	31.121
7.96667	-5081	28450	-5506	-8302	-7712		912.253	61.6372		1031.46	477.868		932.952	58.0527
7.975	-5018	33328	-5419	-8311	-7727		913.094	52.5687		1032.55	315.107		933.788	50.41
7.98333	-4954	39195	-5320	-8320	-7742		913.908	63.5431		1033.39	214.002		934.535	38.8146
7.99167	-4836	45946	-5210	-8329	-7756		914.852	82.4794		1034.64	494.897		935.456	47.2658
8	-4714	53515	-5089	-8337	-7770		915.773	77.4092		1035.32	20.388		936.294	39.9881
8.00833	-4539	62105	-4954	-8343	-7784		916.799	52.1172		1035.88	236.129		937.155	44.4762
8.01667	-4333	71149	-4811	-8349	-7797		917.455	58.268		1036.62	351.914		938.167	49.3536
8.025	-4108	80897	-4653	-8353	-7810		918.05	77.9012		1037.46	212.249		939.306	70.249
8.03333	-3814	90792	-4485	-8358	-7821		918.934	93.6763		1038.52	182.201		940.367	57.3101
8.04167	-3478	100628	-4304	-8362	-7832		919.958	92.9971		1039.36	343.581		941.403	48.6612
8.05	-3092	110356	-4108	-8367	-7842		920.514	0.89817		1040.26	228.925		942.449	54.8161
8.05833	-2626	119306	-3901	-8371	-7851		921.128	108.138		1041.15	262.218		943.289	88.4547
8.06667	-2142	127689	-3672	-8375	-7860		922.181	102.188		1042.14	261.783		944.198	142.217
8.075	-1584	135055	-3430	-8376	-7869		923.028	62.1153		1042.86	252.413		945.185	123.492
8.08333	-996	141474	-3165	-8378	-7878		923.876	66.4075		1043.84	530.553		946.091	70.8777
8.09167	-407	147007	-2880	-8379	-7887		924.397	0.1013		1044.9	181.755		947.076	85.4312
8.1	192	151654	-2577	-8382	-7896		924.905	100.241		1046.02	357.54		947.97	98.5776
8.10833	795	155683	-2244	-8388	-7905		925.713	31.2213		1046.79	216.254		948.641	78.1892
8.11667	1364	159171	-1896	-8395	-7913		926.256	72.2588		1047.78	506.337		949.477	58.9443
8.125	1890	162466	-1516	-8402	-7921		926.776	1.07091		1048.72	365.877		950.325	101.268
8.13333	2383	165633	-1115	-8409	-7930		927.311	90.5997		1049.6	494.273		951.1	31.7451
8.14167	2835	168886	-689	-8415	-7938		928.359	84.6192		1050.56	366.649		952.045	55.87
8.15	3227	172351	-230	-8419	-7945		929.227	54.4669		1051.12	446.105		952.622	32.9199
8.15833	3584	175853	250	-8422	-7950		930.023	59.1565		1052.04	358.198		953.495	34.7655
8.16667	3887	179563	775	-8424	-7954		930.746	90.275		1052.6	18.911		954.312	31.1617
8.175	4176	183071	1330	-8426	-7956		931.259	1.99952		1053.11	632.141		955.042	23.7506
8.18333	4423	186319	1944	-8428	-7957		931.838	86.2184		1054.11	231.135		955.809	29.9135
8.19167	4674	189053	2628	-8429	-7959		932.81	95.4017		1054.64	428.477		956.585	30.7632
8.2	4900	190929	3408	-8431	-7963		933.681	81.8428		1055.55	348.326		957.332	29.1481
8.20833	5136	191847	4337	-8434	-7969		934.577	95.0925		1056.15	223.281		958.151	50.7659
8.21667	5386	191581	5443	-8436	-7973		935.461	69.2188		1056.87	443.86		959.012	53.9657
8.225	5606	189980	6828	-8439	-7976		936.358	59.2106		1057.8	410.009		959.834	43.551
8.23333	5834	187117	8512	-8442	-7979		937.231	82.2468		1058.79	339.396		960.641	45.2787
8.24167	6028	182933	10609	-8446	-7982		938.029	36.7888		1059.55	113.77		961.295	50.0784
8.25	6189	177505	13175	-8450	-7985		938.99	106.901		1060.78	638.25		962.256	47.3888
8.25833	6333	171186	16197	-8454	-7989		939.502	168.641		1061.61	202.493		963.186	75.1019
8.26667	6396	163803	19831	-8458	-7993		940.44	145.838		1062.35	694.544		964.492	111.162
8.275	6430	155995	23862	-8462	-7995		941.326	120.081		1063.36	594.471		964.999	0.52941
8.28333	6373	147651	28392	-8464	-7998		942.136	92.7124		1064.4	610.368		965.622	169.206
8.29167	6259	139077	33242	-8465	-7999		942.887	73.9719		1065.43	387.268		966.387	146.7
8.3	6051	130592	38175	-8465	-7999		943.823	75.777		1066.01	37.618		967.202	125.196
8.30833	5797	122044	43233	-8466	-7998		944.793	65.1493		1066.72	195.606		968.2	92.7452
8.31667	5456	113924	47951	-8467	-7998		945.707	74.7256		1067.7	221.353		969.256	69.1471
8.325	5072	105989	52363	-8469	-8000		946.569	53.7212		1068.56	167.468		970.199	110.03
8.33333	4622	98501	56202	-8473	-8002		947.404	72.4355		1069.6	457.886		970.891	48.9817
8.34167	4140	91530	59288	-8476	-8004		948.328	68.9588		1070.56	255.929		971.543	59.2986
8.35	3652	84886	61646	-8479	-8006		949.198	105.563		1071.71	353.253		972.315	41.9492
8.35833	3136	78862	63096	-8481	-8008		950.012	98.889		1072.6	333.919		973.303	46.2949
8.36667	2620	73152	63677	-8481	-8010		950.599	63.6046		1073.56	433.28		973.915	1.44276
8.375	2090	68000	63444	-8481	-8012		951.473	123.868		1074.36	183.994		974.472	49.4943
8.38333	1575	63195	62375	-8482	-8015		952.187	71.8709		1075.33	275.749		975.563	48.0273
8.39167	1063	58777	60623	-8483	-8017		953.005	53.676		1076.4	542.628		976.531	48.0175
8.4	587	54781	58294	-8486	-8020		953.53	0.33667		1077.44	321.714		977.44	51.8835
8.40833	115	51014	55406	-8490	-8022		954.03	98.1987		1078.06	250.743		978.686	170.353
8.41667	-325	47648	52237	-8495	-8023		955.154	67.9957		1079.06	370.983		979.655	106.114
8.425	-716	44495	48728	-8500	-8023		955.946	62.7315		1079.85	106.141		980.416	58.3427
8.43333	-1092	41641	45104	-8503	-8023		956.809	75.2785		1080.7	137.827		981.119	41.3379
8.44167	-1452	39028	41430	-8505	-8022		957.618	67.7453		1081.39	283.809		981.971	67.3136
8.45	-1775	36582	37710	-8508	-8022		958.448	63.9346		1082.27	452.937		982.972	65.6214
8.45833	-2086	34414	34159	-8512	-8024		959.308	79.8983		1083.19	314.611		983.563	0.29026
8.46667	-2372	32375	30658	-8516	-8027		960.255	80.7153		1083.81	122.371		984.11	59.5103
8.475	-2645	30546	27391	-8521	-8031		961.206	116.739		1084.74	391.19		984.625	0.16172
8.48333	-2874	28880	24305	-8526	-8035		962.076	101.408		1085.96	269.026		985.172	109.583
8.49167	-3093	27359	21417	-8528	-8039		962.98	114.285		1086.5	4.285		986.193	104.539
8.5	-3300	25989	18795	-8530	-8044		963.672	114.723		1087.05	222.837		987.182	81.3482
8.50833	-3491	24721	16338	-8531	-8049		964.402	86.8422		1087.79	28.32		988.058	102.555
8.51667	-3664	23588	14142	-8532	-8054		965.019	132.576		1088.37	223.244		988.919	54.063
8.525	-3823	22557	12117	-8534	-8060		965.943	104.476		1089.09	210.911		989.481	55.7744
8.53333	-3975	21622	10292	-8536	-8066		966.827	53.2427		1090.25	360.763		990.267	48.862
8.54167	-4095	20767	8654	-8538	-8072		967.563	62.1543		1091.01	21.34		991.237	51.5158
8.55	-4216	19989	7154	-8539	-8076		968.281	56.1347		1091.8	3379.41		992.253	71.1295
8.55833	-4333	19285	5829	-8540	-8080		969.104	59.958		1092.83	2185.61		993.203	69.2624
8.56667	-4447	18625	4608	-8540	-8084		969.865	58.5478		1093.75	1116.94		994.201	47.5723
8.575	-4530	18003	3522	-8542	-8087		970.894	71.6257		1094.73	358.814		995.089	24.3507
8.58333	-4619	17428	2536	-8544	-8089		971.494	4.4568		1095.82	535.335		995.956	53.545
8.59167	-4697	16891	1640	-8547	-8091		972.004	109.1		1096.68	256.092		996.59	14.475
8.6	-4796	16376	844	-8550	-8093		972.613	0.64985		1097.92	165.198		997.127	79.3067
8.60833	-4849	15874	110	-8554	-8095		973.22	77.0435		1098.83	242.118		997.649	0.63819
8.61667	-4916	15400	-539	-8560	-8098		973.994	3.13076		1099.96	523.381		998.157	75.7981
8.625	-4980	14951	-1132	-8566	-8100		974.503	82.5911		1101.04	414.238		999.213	72.856
8.63333	-5030	14488	-1663	-8573	-8103		975.573	73.8077		1101.63	12.859		999.91	12.0412
8.64167	-5085	14063	-2136	-8578	-8105		976.55	74.4171		1102.27	440.666		1000.65	38.2507
8.65	-5141	13637	-2567	-8582	-8107		977.648	136.193		1103.18	144.497		1001.19	45.0644
8.65833	-5181	13227	-2943	-8584	-8109		978.756	1091.25		1103.85	286.199		1002.03	23.6328
8.66667	-5238	12833	-3284	-8585	-8112		979.835	594.36		1104.87	292.079		1002.7	32.0502
8.675	-5273	12441	-3584	-8585	-8115		980.866	213.477		1105.61	20.731		1003.42	30.9326
8.68333	-5302	12070	-3851	-8586	-8118		981.726	71.2504		1106.24	329.277		1004.3	68.9177
8.69167	-5338	11676	-4091	-8587	-8122		982.343	46.4331		1106.99	25.826		1005.36	41.1239
8.7	-5383	11334	-4302	-8588	-8126		983.119	60.5429		1107.96	463.843		1006.3	44.8502
8.70833	-5413	10967	-4497	-8590	-8131		984.042	58.7108		1108.65	99.141		1007.28	49.4373
8.71667	-5457	10637	-4667	-8592	-8135		984.943	64.1788		1109.46	328.949		1008.03	24.4213
8.725	-5489	10305	-4823	-8594	-8139		985.774	65.8912		1110.17	280.184		1008.58	43.2224
8.73333	-5516	9986	-4961	-8597	-8141		986.565	41.5373		1111.2	435.424		1009.44	49.4439
8.74167	-5562	9712	-5082	-8600	-8143		987.162	50.871		1112.05	462.878		1010.3	74.3249
8.75	-5576	9426	-5191	-8604	-8145		987.979	79.0095		1112.92	292.743		1011.26	51.0985
8.75833	-5622	9157	-5286	-8607	-8146		988.694	65.1555		1113.76	155.913		1011.84	0.31479
8.76667	-5642	8917	-5373	-8611	-8147		989.405	50.5506		1114.89	436.503		1012.34	41.6338
8.775	-5674	8679	-5452	-8614	-8148		990.311	78.8153		1115.52	110.175		1013.31	27.587
8.78333	-5692	8463	-5526	-8617	-8149		991.25	65.3327		1116.2	263.353		1014.32	57.3675
8.79167	-5716	8282	-5595	-8620	-8149		991.99	47.2597		1117.15	177.188		1015.16	20.0037
8.8	-5736	8085	-5659	-8624	-8146		992.707	47.4547		1117.98	341.993		1015.7	38.8136
8.80833	-5748	7898	-5718	-8627	-8143		993.549	59.3563		1119.01	201.429		1016.6	58.63
8.81667	-5772	7752	-5771	-8630	-8140		994.482	53.9469		1119.65	21.436		1017.31	28.0678
8.825	-5806	7352	-5821	-8633	-8139		995.295	64.1151		1120.29	410.025		1017.93	67.4364
8.83333	-5825	7353	-5866	-8635	-8140		996.141	69.0275		1121.61	211.1		1018.52	0.17517
8.84167	-5851	7346	-5908	-8637	-8145		997.107	61.7621		1122.53	276.807		1019.03	94.4717
8.85	-5869	7343	-5948	-8638	-8151		997.996	66.173		1123.25	175.279		1020.1	116.348
8.85833	-5885	7342	-5984	-8640	-8157		998.899	55.9642		1123.91	267.392		1021.14	69.2846
8.86667	-5894	7352	-6018	-8641	-8161		999.797	53.2704		1124.56	238.877		1022.13	39.2526
8.875	-5919	7348	-6049	-8641	-8164		1000.63	46.5742		1125.73	396.218		1022.97	44.3473
8.88333	-5926	7354	-6078	-8642	-8165		1001.45	55.3417		1126.63	141.891		1023.78	78.6646
8.89167	-5940	7345	-6106	-8641	-8166		1002.52	83.6058		1127.64	260.465		1024.53	35.6707
8.9	-5946	7342	-6132	-8640	-8169		1003.62	71.7297		1128.44	3.289		1025.36	47.4294
8.90833	-5959	6337	-6158	-8640	-8172		1004.51	54.2486		1128.95	485.782		1026.15	60.8535
8.91667	-5956	6334	-6182	-8641	-8177		1005.18	40.729		1129.91	702.698		1027.12	66.9854
8.925	-5961	6350	-6206	-8644	-8182		1005.8	36.2654		1130.48	43.676		1028.27	43.4915
8.93333	-5967	6348	-6230	-8647	-8185		1006.6	60.3005		1131.06	551.75		1029.03	28.8524
8.94167	-5993	6334	-6253	-8650	-8188		1007.4	61.7435		1131.59	25.474		1029.72	30.8873
8.95	-5992	6347	-6276	-8652	-8189		1008.34	75.5162		1132.18	676.543		1030.42	32.4971
8.95833	-5988	6333	-6296	-8653	-8190		1009.38	52.4301		1133.28	460.831		1031.25	51.6633
8.96667	-6006	6339	-6316	-8653	-8190		1010.17	50.9392		1134.15	304.331		1032	12.6827
8.975	-5994	6336	-6333	-8655	-8190		1010.85	38.3014		1135.03	253.565		1032.56	37.3162
8.98333	-6009	6335	-6349	-8659	-8190		1011.56	49.6365		1135.91	136.161		1033.35	37.4881
8.99167	-6007	6337	-6362	-8663	-8191		1012.17	37.81		1136.47	52.661		1034.17	37.7607
9	-6013	6349	-6376	-8668	-8193		1013	51.5109		1137.03	306.731		1034.8	35.1699
9.00833	-6006	6333	-6389	-8671	-8196		1013.65	42.8023		1137.87	218.797		1035.74	43.7617
9.01667	-6020	6349	-6401	-8673	-8200		1014.38	34.7131		1138.61	195.328		1036.7	51.1492
9.025	-6005	6332	-6415	-8674	-8202		1015.13	62.0029		1139.62	273.749		1037.54	35.2905
9.03333	-6002	6338	-6428	-8673	-8204		1016.24	126.582		1140.66	135.019		1038.67	40.2838
9.04167	-5993	6335	-6442	-8671	-8204		1017.11	161.098		1141.52	323.296		1039.7	41.189
9.05	-5988	5839	-6455	-8670	-8205		1017.95	110.288		1142.61	210.233		1040.47	38.2831
9.05833	-5982	5838	-6467	-8670	-8208		1018.75	64.113		1143.23	21.271		1041.13	84.6142
9.06667	-5982	5843	-6477	-8672	-8211		1019.49	49.1629		1144.17	233.433		1042.04	122.422
9.075	-5971	5848	-6487	-8675	-8215		1020.45	60.7431		1145.08	277.935		1042.88	77.2402
9.08333	-5965	5837	-6495	-8678	-8218		1021.41	70.1104		1145.81	25.249		1043.72	44.0791
9.09167	-5966	5854	-6503	-8681	-8219		1022.4	67.3974		1146.46	505.863		1044.42	56.9212
9.1	-5951	5836	-6512	-8683	-8219		1022.91	0.45244		1147.35	340.18		1045.34	91.6188
9.10833	-5963	5836	-6520	-8685	-8219		1023.43	61.8832		1148.26	490.794		1046.3	110.869
9.11667	-5958	5847	-6529	-8687	-8220		1024.18	56.2119		1149.3	421.488		1047.2	50.182
9.125	-5962	5849	-6538	-8690	-8221		1025	42.8375		1149.93	43.238		1047.81	0.90707
9.13333	-5950	5851	-6547	-8694	-8224		1025.92	77.9874		1150.73	290.404		1048.32	51.8553
9.14167	-5973	5851	-6557	-8696	-8228		1026.66	40.1338		1151.73	209.377		1049.07	40.5384
9.15	-5967	5839	-6567	-8698	-8232		1027.51	64.5172		1152.41	162.348		1049.79	26.4282
9.15833	-5968	5841	-6576	-8698	-8235		1028.47	56.4617		1153.79	161.34		1050.54	25.8857
9.16667	-5971	5852	-6585	-8698	-8237		1029.41	47.2441		1154.84	151.184		1051.36	35.2236
9.175	-5975	5849	-6593	-8697	-8239		1030.23	62.5526		1155.56	95.796		1052.25	42.9114
9.18333	-5993	5835	-6601	-8698	-8241		1031.13	70.2274		1156.17	159.841		1053.14	31.4487
9.19167	-5990	5848	-6608	-8699	-8243		1031.87	32.1445		1156.97	120.502		1054.1	41.5438
9.2	-5988	5845	-6614	-8701	-8245		1032.71	46.3664		1157.71	271.135		1054.94	23.8741
9.20833	-5981	5847	-6621	-8702	-8248		1033.49	57.4869		1158.54	24.921		1055.53	32.0157
9.21667	-5974	5847	-6626	-8703	-8251		1034.45	71.2069		1159.28	139.631		1056.31	41.2861
9.225	-5969	5845	-6630	-8703	-8254		1035.46	62.257		1160.11	309.543		1057.21	46.7085
9.23333	-5970	5837	-6635	-8705	-8256		1036.32	50.7979		1160.73	27.414		1058.19	56.1407
9.24167	-5976	5836	-6639	-8707	-8258		1037.15	64.2818		1161.33	610.583		1059.02	74.1191
9.25	-5973	5853	-6642	-8710	-8258		1038.08	52.061		1162.04	172.13		1059.9	34.1686
9.25833	-5975	5837	-6645	-8713	-8258		1038.77	32.0768		1162.76	215.103		1060.57	52.5418
9.26667	-5954	5843	-6650	-8716	-8257		1039.58	56.2284		1163.46	156.854		1061.37	22.0814
9.275	-5963	5842	-6654	-8719	-8256		1040.66	56.862		1164.02	129.188		1061.98	44.4482
9.28333	-5977	5832	-6659	-8722	-8256		1041.53	44.0686		1165.04	132.477		1063	87.7361
9.29167	-5961	5843	-6663	-8725	-8255		1042.37	53.9918		1165.65	295.543		1063.99	134.927
9.3	-5973	3298	-6667	-8727	-8256		1043.19	37.5387		1166.52	317.852		1064.92	75.5903
9.30833	-5976	3298	-6670	-8727	-8259		1044.04	46.2778		1167.37	190.056		1065.65	18.3925
9.31667	-5975	3282	-6675	-8726	-8262		1044.92	40.2836		1168.44	225.806		1066.29	60.6294
9.325	-5967	3280	-6680	-8725	-8264		1045.85	62.905		1169.66	300.576		1067.16	74.7284
9.33333	-5972	3265	-6686	-8725	-8265		1046.66	64.8585		1170.66	230.632		1068.23	86.9522
9.34167	-5973	3249	-6692	-8726	-8266		1047.41	48.9136		1171.65	210.682		1069.3	140.176
9.35	-5969	3259	-6699	-8728	-8266		1048.25	40.88		1172.36	88.524		1070.37	41.7231
9.35833	-5973	3231	-6704	-8730	-8267		1048.95	30.3741		1173.01	124.808		1071.43	53.402
9.36667	-5985	3239	-6707	-8732	-8268		1049.85	39.1056		1173.82	158.789		1072.25	47.45
9.375	-5982	3224	-6710	-8734	-8269		1050.62	21.6932		1174.73	343.236		1073.14	39.7922
9.38333	-6003	3204	-6711	-8736	-8271		1051.35	47.0288		1175.47	92.014		1073.73	30.1267
9.39167	-6003	3203	-6712	-8737	-8272		1052.34	103.534		1176.24	195.055		1074.62	57.851
9.4	-6012	3195	-6713	-8738	-8274		1053.29	79.3871		1177.02	163.41		1075.2	3.26975
9.40833	-6017	3169	-6717	-8740	-8277		1053.88	41.6157		1177.72	46.207		1075.78	38.9895
9.41667	-6026	3160	-6722	-8744	-8280		1054.56	62.7178		1178.44	297.65		1076.69	30.878
9.425	-6022	3165	-6729	-8748	-8283		1055.36	17.8415		1179.23	297.215		1077.44	26.6815
9.43333	-6038	3156	-6736	-8753	-8285		1055.93	33.5698		1180.04	419.756		1078.14	39.7219
9.44167	-6039	3149	-6742	-8756	-8287		1056.63	32.7849		1180.68	87.957		1079.13	64.3096
9.45	-6057	3135	-6748	-8758	-8288		1057.67	49.1252		1181.23	178.594		1080.16	45.7443
9.45833	-6047	3131	-6753	-8759	-8286		1058.17	0.22862		1182	140.752		1080.84	2.09293
9.46667	-6063	3117	-6756	-8759	-8284		1058.71	57.9914		1182.99	23.135		1081.41	47.0143
9.475	-6052	3104	-6758	-8759	-8281		1059.53	24.7833		1183.94	59.279		1082.36	42.8297
9.48333	-6064	3107	-6760	-8760	-8280		1060.1	39.944		1184.75	184.769		1083.46	49.7625
9.49167	-6065	3083	-6763	-8761	-8281		1060.92	33.483		1185.37	153.227		1084.42	64.0134
9.5	-6060	3081	-6768	-8763	-8284		1061.99	67.7538		1186.16	193.858		1085.29	46.4841
9.50833	-6071	3093	-6774	-8765	-8289		1062.86	49.7834		1187.16	323.628		1086.08	77.4591
9.51667	-6081	3080	-6779	-8768	-8293		1063.64	61.8106		1188.01	104.427		1087.02	77.5177
9.525	-6071	3068	-6785	-8770	-8295		1064.3	45.6465		1188.74	198.525		1088.09	45.903
9.53333	-6074	3079	-6789	-8771	-8295		1065.11	34.5838		1189.61	175.239		1089.03	33.9757
9.54167	-6083	3062	-6795	-8772	-8293		1065.86	41.5975		1190.5	117.369		1089.58	39.8607
9.55	-6089	3068	-6800	-8774	-8290		1066.52	22.9425		1191.28	271.827		1090.39	58.9001
9.55833	-6072	3065	-6805	-8776	-8289		1067.31	45.4652		1192.56	231.704		1091.17	46.7129
9.56667	-6075	3058	-6810	-8780	-8290		1068.02	28.9585		1193.23	141.48		1091.97	54.6635
9.575	-6078	3046	-6815	-8784	-8293		1068.64	30.0575		1193.99	165.179		1092.61	47.2807
9.58333	-6077	3047	-6819	-8787	-8296		1069.32	29.6906		1194.62	103.964		1093.62	75.5651
9.59167	-6084	3049	-6822	-8788	-8299		1069.84	47.0247		1195.29	164.885		1094.42	37.3464
9.6	-6089	3038	-6824	-8788	-8301		1070.67	44.0316		1196.37	352.914		1095.12	50.6947
9.60833	-6093	3038	-6826	-8787	-8303		1071.55	49.7947		1197.34	246.664		1096.07	54.2872
9.61667	-6100	3022	-6827	-8785	-8304		1072.32	58.7646		1198.03	56.336		1097.18	38.6416
9.625	-6115	3029	-6829	-8784	-8304		1073.25	57.5297		1198.72	157.597		1098.23	48.1121
9.63333	-6114	3015	-6832	-8785	-8305		1074.14	76.1598		1199.25	32.601		1098.91	44.9255
9.64167	-6108	2999	-6836	-8787	-8307		1075.05	48.0952		1199.98	122.408		1099.71	38.7777
9.65	-6107	3009	-6840	-8790	-8311		1075.78	56.247		1201.23	377.666		1100.79	51.8361
9.65833	-6110	3008	-6843	-8793	-8315		1076.54	73.6889		1202.22	258.931		1102.03	55.2169
9.66667	-6114	3000	-6846	-8796	-8318		1077.42	44.8512		1203.1	168.835		1103.12	31.2379
9.675	-6107	2998	-6849	-8798	-8320		1078.13	48.6276		1203.69	144.597		1104.13	54.2687
9.68333	-6099	2992	-6853	-8800	-8320		1079.06	47.8402		1204.68	532.339		1105.13	43.1752
9.69167	-6114	2979	-6857	-8801	-8319		1079.93	52.4105		1205.27	52.226		1106.13	43.7799
9.7	-6107	2988	-6860	-8802	-8318		1080.92	47.4081		1205.87	462.425		1106.68	0.10536
9.70833	-6116	2988	-6863	-8803	-8319		1081.48	0.28339		1206.5	8.341		1107.27	49.7339
9.71667	-6107	2971	-6866	-8804	-8321		1082.1	54.7798		1207.17	296.837		1108.21	62.1668
9.725	-6105	2978	-6870	-8805	-8324		1083.05	47.7629		1208.2	418.598		1109.16	57.3985
9.73333	-6108	2981	-6874	-8806	-8326		1084.13	56.0873		1209.31	189.871		1110.23	53.7841
9.74167	-6097	2976	-6879	-8808	-8326		1085.27	59.9931		1210.16	232.366		1111.36	44.5416
9.75	-6102	2979	-6883	-8810	-8325		1086.24	40.7374		1211.08	175.401		1112.17	47.9093
9.75833	-6109	2963	-6886	-8812	-8323		1087.06	40.6313		1211.62	38.808		1112.89	30.1869
9.76667	-6108	2971	-6885	-8813	-8322		1087.73	2.46704		1212.44	125.185		1113.79	22.9251
9.775	-6115	2963	-6884	-8814	-8320		1088.24	38.3132		1213.5	175.11		1114.63	52.3577
9.78333	-6107	2955	-6883	-8814	-8319		1088.86	35.6639		1214.47	120.348		1115.65	39.9458
9.79167	-6105	2959	-6882	-8814	-8318		1089.8	46.7751		1215.35	326.556		1116.66	57.818
9.8	-6118	2961	-6884	-8815	-8319		1090.6	40.8747		1216.29	200.408		1117.46	62.1903
9.80833	-6119	2951	-6887	-8817	-8321		1091.67	202.517		1216.83	19.507		1118.23	63.3319
9.81667	-6110	2962	-6891	-8818	-8325		1092.22	99.6018		1217.5	216.035		1119.11	31.0483
9.825	-6120	2946	-6895	-8820	-8329		1092.85	119.636		1218.59	247.454		1119.84	27.6376
9.83333	-6125	2942	-6899	-8823	-8332		1093.67	55.1675		1219.2	1.601		1120.66	32.5166
9.84167	-6108	2955	-6903	-8824	-8333		1094.33	56.81		1219.75	393.368		1121.23	34.8572
9.85	-6120	2949	-6906	-8826	-8333		1095.25	51.6606		1220.6	219.282		1122.03	31.8683
9.85833	-6110	2939	-6909	-8828	-8332		1096.33	42.4925		1221.52	596.057		1122.99	30.2573
9.86667	-6108	2945	-6912	-8830	-8331		1097.09	18.4903		1222.12	110.237		1123.61	35.3997
9.875	-6098	2930	-6915	-8831	-8331		1097.62	34.092		1222.78	44.978		1124.54	38.4287
9.88333	-6113	2929	-6919	-8833	-8332		1098.57	42.1908		1223.41	266.089		1125.43	27.4369
9.89167	-6115	2919	-6923	-8834	-8333		1099.43	49.2694		1224.54	186.08		1126.19	24.2726
9.9	-6110	2933	-6926	-8836	-8332		1100.33	40.1373		1225.12	176.805		1126.85	30.9463
9.90833	-6110	2920	-6927	-8838	-8331		1101.24	24.4099		1226.02	43.807		1127.7	40.9961
9.91667	-6112	2937	-6927	-8840	-8330		1101.81	30.0812		1226.8	149.29		1128.83	35.2595
9.925	-6107	2931	-6926	-8842	-8328		1102.59	35.8623		1227.83	109.264		1129.65	22.7521
9.93333	-6114	2924	-6926	-8845	-8327		1103.52	45.1601		1228.59	221.27		1130.35	35.4426
9.94167	-6100	2930	-6927	-8849	-8325		1104.19	9.52045		1229.41	122.384		1131.07	34.3479
9.95	-6117	2919	-6931	-8853	-8325		1104.77	33.0164		1230.05	16.932		1132.02	37.3125
9.95833	-6113	2917	-6936	-8857	-8325		1105.49	28.895		1231	240.553		1132.94	27.9699
9.96667	-6112	2909	-6940	-8860	-8326		1106.34	33.5672		1231.68	74.68		1133.88	31.4643
9.975	-6092	2906	-6945	-8862	-8327		1107.42	44.1332		1232.48	444.274		1134.74	27.1146
9.98333	-6093	2898	-6950	-8862	-8327		1108.39	47.4147		1233.33	62.222		1135.53	29.5662
9.99167	-6095	2895	-6954	-8861	-8326		1109.26	50.7848		1233.98	167.134		1136.56	50.4656
10	-6093	2892	-6958	-8859	-8324		1109.97	20.0722		1234.92	60.207		1137.5	33.3734
10.0083	-6100	2883	-6961	-8857	-8321		1110.69	44.8986		1235.9	91.102		1138.4	47.3791
10.0167	-6094	2869	-6964	-8856	-8318		1111.59	55.0985		1236.67	88.247		1139.21	54.4338
10.025	-6104	2881	-6966	-8856	-8316		1112.63	40.9411		1237.64	222.089		1140.02	64.1793
10.0333	-6092	2868	-6967	-8859	-8313		1113.49	22.5203		1238.45	152.263		1141.05	60.4782
10.0417	-6096	2870	-6967	-8864	-8312		1114.32	29.2363		1239.56	240.158		1142	43.4566
10.05	-6075	2865	-6969	-8868	-8310		1115.09	32.882		1240.35	47.782		1143.01	67.6778
10.0583	-6082	2859	-6972	-8872	-8308		1116.13	45.7431		1240.97	20.427		1144.03	70.0115
10.0667	-6085	2870	-6975	-8874	-8306		1117.11	34.1025		1241.7	141.121		1145.05	39.7227
10.075	-6065	2862	-6977	-8875	-8302		1118.18	52.1168		1242.53	514.143		1146.21	47.7725
10.0833	-6085	2879	-6979	-8875	-8299		1119.16	41.6946		1243.47	332.433		1147.18	36.4195
10.0917	-6079	2878	-6978	-8875	-8297		1119.92	35.3388		1244.57	246.801		1148.04	20.0764
10.1	-6086	2863	-6978	-8875	-8295		1120.77	39.2763		1245.26	12.676		1148.8	34.8949
10.1083	-6089	2859	-6978	-8876	-8295		1121.79	30.8268		1245.86	302.924		1149.69	21.6315
10.1167	-6075	2856	-6979	-8877	-8295		1122.67	28.8177		1247.1	93.914		1150.63	25.753
10.125	-6097	2850	-6981	-8879	-8296		1123.42	29.5267		1248.11	231.952		1151.59	24.2412
10.1333	-6091	2853	-6983	-8880	-8296		1124.39	42.0129		1249.13	256.322		1152.6	39.5348
10.1417	-6078	2841	-6983	-8881	-8296		1125.19	32.7065		1250.11	101.775		1153.35	25.9778
10.15	-6081	2846	-6983	-8880	-8297		1126.11	26.5375		1251.12	43.491		1154.13	18.5086
10.1583	-6091	2840	-6983	-8879	-8299		1126.87	29.6079		1251.75	131.444		1155.05	30.0145
10.1667	-6080	2854	-6984	-8879	-8301		1127.58	35.0238		1252.75	10.824		1155.66	25.1188
10.175	-6074	2837	-6986	-8880	-8302		1128.51	24.8803		1253.37	117.582		1156.28	21.2883
10.1833	-6082	2855	-6989	-8883	-8301		1129.57	59.9281		1254.38	101.349		1157.01	22.6018
10.1917	-6078	2835	-6992	-8887	-8299		1130.59	58.95		1254.89	8.147		1157.77	17.7058
10.2	-6062	2849	-6994	-8890	-8296		1131.54	35.618		1255.83	150.752		1158.8	24.2493
10.2083	-6064	2829	-6995	-8891	-8292		1132.49	45.9001		1256.98	218.09		1159.62	18.1982
10.2167	-6087	2840	-6997	-8891	-8288		1133.38	39.9908		1257.61	105.11		1160.25	32.9347
10.225	-6082	2829	-7000	-8891	-8285		1134.24	33.2272		1258.35	115.961		1161.1	64.5118
10.2333	-6091	2839	-7002	-8892	-8281		1135.35	20.8991		1259.47	234.141		1162.02	87.2012
10.2417	-6079	2832	-7006	-8894	-8278		1136.29	41.297		1260.37	35.545		1163	44.0242
10.25	-6087	2829	-7009	-8898	-8275		1137.22	34.7718		1261.19	117.999		1164.09	55.6311
10.2583	-6085	2826	-7013	-8902	-8273		1138.35	35.8059		1261.91	84.215		1165.22	50.0232
10.2667	-6077	2835	-7017	-8905	-8270		1139.13	20.4564		1262.69	229.092		1166.23	53.3551
10.275	-6075	2819	-7020	-8907	-8268		1139.88	31.0795		1263.62	205.421		1167.21	34.3689
10.2833	-6080	2808	-7023	-8909	-8266		1140.63	24.9324		1264.86	235.413		1168.14	34.3493
10.2917	-6101	2822	-7025	-8910	-8264		1141.51	24.2808		1265.6	120.391		1168.67	0.39404
10.3	-6094	2821	-7025	-8910	-8261		1142.3	32.1602		1266.4	209.75		1169.23	39.8122
10.3083	-6101	2812	-7023	-8910	-8259		1142.99	36.5201		1267.21	175.691		1170.26	25.3772
10.3167	-6101	2796	-7020	-8912	-8257		1143.8	34.5237		1268.14	74.722		1171.05	21.8773
10.325	-6090	2796	-7017	-8913	-8255		1144.63	37.8328		1269.21	157.196		1172.03	34.5367
10.3333	-6100	2801	-7016	-8915	-8253		1145.53	41.1616		1270.18	153.089		1172.83	11.6393
10.3417	-6091	2799	-7016	-8916	-8252		1146.56	29.4605		1271.32	324.025		1173.5	11.8798
10.35	-6084	2793	-7019	-8917	-8250		1147.85	61.1215		1271.88	28.245		1174.24	35.6708
10.3583	-6089	2800	-7023	-8918	-8247		1148.69	30.1969		1272.77	224.424		1175.16	31.6441
10.3667	-6100	2794	-7027	-8918	-8244		1149.45	6.37354		1273.79	471.612		1176.2	25.3442
10.375	-6112	2790	-7031	-8916	-8242		1149.96	41.6818		1274.61	196.691		1177.15	34.2389
10.3833	-6107	2802	-7036	-8915	-8242		1150.86	34.1177		1276.24	303.779		1178.01	23.6564
10.3917	-6121	2786	-7041	-8916	-8242		1151.57	39.5354		1276.98	128.187		1178.88	30.1891
10.4	-6111	2808	-7046	-8918	-8241		1152.44	40.0783		1277.73	133.084		1179.72	17.7483
10.4083	-6102	2804	-7051	-8922	-8241		1153.37	22.1781		1278.58	114.101		1180.24	0.15809
10.4167	-6120	2787	-7054	-8927	-8239		1154.33	40.3363		1279.48	1.58489		1180.81	43.7129
10.425	-6120	2789	-7056	-8931	-8238		1155.22	30.7824		1280.03	0.17107		1181.42	1.78837
10.4333	-6131	2796	-7056	-8934	-8236		1156.13	25.765		1280.76	0.97038		1182.04	38.3867
10.4417	-6138	2789	-7056	-8937	-8234		1156.97	32.8558		1281.44	0.97456		1183.09	56.9968
10.45	-6135	2788	-7057	-8940	-8232		1157.62	20.3609		1282.36	2.02637		1184.01	48.553
10.4583	-6127	2771	-7059	-8943	-8230		1158.44	25.5166		1283.21	1.71388		1184.97	38.0707
10.4667	-6132	2776	-7061	-8945	-8230		1159.51	63.3839		1283.83	1.51866		1185.9	43.0342
10.475	-6121	2785	-7064	-8945	-8232		1160.41	26.9925		1284.64	0.97286		1186.75	35.7841
10.4833	-6129	2777	-7067	-8943	-8236		1161.02	60.2419		1285.25	0.07801		1187.53	36.0358
10.4917	-6122	2763	-7071	-8940	-8239		1161.71	23.6491		1285.95	1.60564		1188.32	33.3401
10.5	-6106	2769	-7075	-8937	-8243		1162.59	35.1908		1286.53	0.17607		1189.2	31.0105
10.5083	-6104	2766	-7079	-8935	-8245		1163.39	12.6798		1287.34	2.17791		1189.8	0.06517
10.5167	-6108	2760	-7082	-8935	-8245		1164.05	25.7361		1288.28	1.33901		1190.47	57.4336
10.525	-6103	2757	-7085	-8938	-8243		1165	29.0816		1289.23	1.02397		1191.19	0.54997
10.5333	-6104	2755	-7086	-8941	-8240		1165.75	27.6029		1289.89	1.60386		1191.72	37.124
10.5417	-6093	2753	-7088	-8944	-8237		1166.79	41.8599		1290.64	1.11471		1192.56	25.5792
10.55	-6093	2741	-7088	-8947	-8236		1167.81	42.9601		1291.68	3.30453		1193.09	0.86653
10.5583	-6076	2743	-7089	-8949	-8237		1168.68	20.8903		1292.48	0.4365		1193.69	34.9704
10.5667	-6078	2736	-7089	-8950	-8238		1169.71	45.9644		1293.68	1.44571		1194.63	25.2966
10.575	-6078	2732	-7088	-8950	-8239		1170.61	27.0547		1294.7	1.74196		1195.71	75.6257
10.5833	-6079	2740	-7088	-8950	-8238		1171.23	11.723		1295.67	0.6171		1196.9	36.3854
10.5917	-6074	2738	-7089	-8950	-8237		1171.85	46.547		1297.07	0.95549		1197.64	10.0654
10.6	-6059	2719	-7092	-8951	-8237		1172.76	27.8419		1297.79	3.25079		1198.15	28.4989
10.6083	-6076	2728	-7097	-8952	-8237		1173.75	33.2144		1298.57	1.39232		1199.21	46.9619
10.6167	-6068	2717	-7102	-8954	-8239		1174.7	33.5183		1299.49	1.10737		1200.42	45.1238
10.625	-6072	2706	-7108	-8958	-8240		1175.77	34.9692		1300.81	1.64954		1201.58	45.7713
10.6333	-6055	2712	-7113	-8962	-8241		1176.39	27.9078		1301.91	0.33841		1202.69	27.5997
10.6417	-6057	2699	-7116	-8965	-8241		1177.29	33.2682		1302.68	0.37646		1203.74	29.7565
10.65	-6064	2710	-7116	-8967	-8241		1178.29	29.312		1303.3	0.61575		1204.69	55.366
10.6583	-6059	2706	-7115	-8968	-8241		1179.22	29.5572		1304.06	0.85978		1205.74	46.9967
10.6667	-6054	2698	-7113	-8970	-8241		1180.16	24.9234		1304.84	1.33505		1206.36	4.24841
10.675	-6056	2698	-7111	-8972	-8242		1180.69	2.13634		1305.82	2.01754		1206.93	62.7794
10.6833	-6064	2714	-7112	-8975	-8243		1181.37	24.7278		1306.56	2.31512		1207.86	26.2541
10.6917	-6061	2704	-7114	-8978	-8245		1182.28	18.7018		1307.41	1.31723		1208.7	25.6781
10.7	-6065	2694	-7118	-8982	-8247		1183.37	34.3767		1308.7	2.24125		1209.61	29.1747
10.7083	-6064	2710	-7122	-8984	-8250		1184.18	24.283		1309.7	1.88733		1210.35	5.19821
10.7167	-6066	2691	-7125	-8984	-8252		1185.2	36.758		1310.4	0.83114		1210.88	41.9231
10.725	-6068	2698	-7126	-8984	-8252		1186.04	17.1806		1311.65	0.78528		1211.69	10.8396
10.7333	-6068	2685	-7126	-8983	-8252		1187.12	31.6267		1312.42	0.74097		1212.37	23.5268
10.7417	-6078	2687	-7125	-8982	-8250		1188.06	29.6602		1313.02	0.63998		1212.98	14.6668
10.75	-6071	2683	-7124	-8980	-8249		1188.99	31.9452		1313.57	0.41116		1213.86	39.0184
10.7583	-6073	2690	-7125	-8979	-8250		1190.1	39.8843		1314.16	2.54539		1214.75	41.0414
10.7667	-6078	2694	-7128	-8977	-8252		1191.07	26.624		1315.32	0.82029		1215.68	37.1524
10.775	-6100	2674	-7132	-8975	-8255		1192.01	21.5018		1316.44	0.58646		1216.52	21.0446
10.7833	-6094	2684	-7138	-8974	-8259		1193.01	43.6054		1317.17	0.48645		1217.39	33.0909
10.7917	-6116	2666	-7143	-8973	-8263		1193.57	1.98504		1317.91	2.77869		1218.01	12.8962
10.8	-6126	2678	-7147	-8972	-8266		1194.17	39.4322		1319.09	3.59318		1218.77	28.3489
10.8083	-6138	2682	-7149	-8972	-8270		1194.94	25.8624		1320.11	0.72385		1219.93	37.893
10.8167	-6123	2669	-7150	-8975	-8272		1195.7	20.0859		1320.83	0.48128		1220.94	20.6285
10.825	-6119	2680	-7151	-8978	-8274		1196.39	21.3831		1321.49	1.10338		1221.99	39.7756
10.8333	-6118	2675	-7152	-8982	-8274		1197.1	13.1596		1322.39	1.21797		1223.04	26.7684
10.8417	-6134	2667	-7153	-8986	-8273		1197.68	20.7533		1323.34	1.5861		1224.05	20.3834
10.85	-6133	2653	-7153	-8990	-8273		1198.69	34.8325		1323.98	0.72739		1225.01	36.0274
10.8583	-6125	2647	-7152	-8993	-8274		1199.73	23.8382		1324.57	1.02109		1225.99	31.7687
10.8667	-6152	2651	-7151	-8996	-8277		1200.71	17.676		1325.59	0.76535		1227	40.0477
10.875	-6146	2631	-7150	-8999	-8281		1201.64	27.9499		1326.77	2.43218		1228	25.1169
10.8833	-6173	2633	-7151	-9001	-8284		1202.27	24.3973		1327.74	0.41476		1229.2	38.1357
10.8917	-6185	2629	-7152	-9004	-8287		1203.1	12.6329		1328.9	0.77652		1230.12	16.621
10.9	-6199	2620	-7156	-9006	-8288		1203.98	29.666		1329.55	1.26684		1230.94	13.4874
10.9083	-6206	2621	-7160	-9009	-8288		1205.02	43.0327		1330.66	1.93395		1231.51	21.3075
10.9167	-6228	2625	-7164	-9011	-8287		1205.78	1.55763		1332.05	0.76267		1232.21	16.8065
10.925	-6236	2603	-7167	-9012	-8287		1206.33	41.4107		1332.67	1.24071		1233.19	33.3371
10.9333	-6252	2609	-7170	-9012	-8288		1207.33	17.1936		1333.63	0.57972		1234.1	9.92107
10.9417	-6236	2601	-7173	-9012	-8289		1208.09	21.8978		1334.25	0.52747		1234.76	27.1611
10.95	-6249	2609	-7176	-9013	-8292		1208.98	16.657		1334.85	0.99175		1235.53	7.52331
10.9583	-6249	2602	-7178	-9015	-8295		1209.74	7.8383		1335.39	0.16323		1236.03	45.2722
10.9667	-6266	2602	-7181	-9017	-8299		1210.42	39.7529		1335.93	0.94124		1236.93	50.8608
10.975	-6269	2616	-7184	-9020	-8303		1211.28	22.717		1336.94	2.22463		1237.87	51.5266
10.9833	-6269	2602	-7185	-9022	-8307		1212.03	15.0526		1338.11	2.78326		1238.95	28.6589
10.9917	-6276	2596	-7184	-9022	-8312		1212.78	14.7964		1339.21	1.31252		1239.95	31.793
11	-6285	2590	-7184	-9021	-8318		1213.54	24.3756		1339.94	0.3279		1240.78	28.4369
11.0083	-6291	2591	-7185	-9018	-8322		1214.44	33.6397		1340.96	0.54517		1241.52	28.2984
11.0167	-6295	2598	-7187	-9015	-8326		1215.25	17.3528		1341.6	0.54009		1242.33	27.7238
11.025	-6298	2588	-7190	-9013	-8330		1216.01	15.5093		1342.57	0.62124		1243.25	25.2591
11.0333	-6293	2586	-7193	-9014	-8333		1216.62	25.4332		1343.21	1.77578		1244.3	22.8703
11.0417	-6310	2573	-7196	-9016	-8336		1217.39	19.2779		1343.85	0.20353		1245.39	38.8582
11.05	-6307	2565	-7197	-9019	-8339		1218.08	22.5483		1344.63	1.54972		1246.51	19.2656
11.0583	-6296	2572	-7198	-9023	-8343		1219.06	17.3775		1345.4	0.78045		1247.3	12.7147
11.0667	-6310	2580	-7199	-9026	-8345		1219.65	0.46825		1345.97	0.29014		1247.99	21.2294
11.075	-6303	2574	-7199	-9029	-8347		1220.35	23.9479		1346.9	1.1305		1248.95	30.4784
11.0833	-6302	2568	-7198	-9030	-8347		1221.18	13.9128		1347.76	0.77209		1249.79	16.7877
11.0917	-6317	2576	-7196	-9031	-8347		1221.89	23.4088		1348.91	1.6002		1250.71	18.3679
11.1	-6302	2553	-7196	-9031	-8346		1222.87	33.7942		1349.95	0.36503		1251.34	22.839
11.1083	-6317	2567	-7195	-9032	-8346		1223.87	23.0142		1351.05	0.34738		1252.2	14.4167
11.1167	-6306	2560	-7196	-9034	-8347		1224.99	38.9297		1351.64	1.14969		1252.85	32.4198
11.125	-6315	2559	-7198	-9035	-8351		1225.69	10.3924		1352.36	0.06274		1253.88	20.2381
11.1333	-6323	2538	-7202	-9037	-8356		1226.46	20.7639		1353.18	1.21782		1254.51	0.58779
11.1417	-6325	2547	-7207	-9039	-8362		1227.18	13.3772		1354.4	1.58057		1255.07	27.1032
11.15	-6326	2551	-7213	-9042	-8367		1227.79	19.8924		1355.58	0.51931		1255.6	0.12451
11.1583	-6313	2530	-7219	-9045	-8372		1228.34	0.26498		1356.15	1.30536		1256.14	18.6908
11.1667	-6326	2550	-7223	-9047	-8376		1228.91	20.6121		1356.72	0.57343		1257.26	22.9067
11.175	-6311	2553	-7225	-9048	-8379		1230.11	34.1679		1357.52	0.02702		1258.23	40.4688
11.1833	-6312	2538	-7224	-9050	-8382		1230.73	0.93634		1358.32	1.2946		1258.96	35.6202
11.1917	-6329	2558	-7221	-9050	-8384		1231.33	27.0387		1359.26	0.59306		1259.81	43.5729
11.2	-6336	2554	-7219	-9051	-8387		1232.35	28.4782		1360.23	1.68685		1260.65	32.8439
11.2083	-6333	2529	-7218	-9051	-8389		1233.17	22.9151		1361.25	0.84169		1261.66	40.2929
11.2167	-6338	2527	-7220	-9051	-8391		1234.1	27.6402		1362.22	2.48782		1262.69	44.7906
11.225	-6335	2521	-7222	-9050	-8393		1234.89	13.2093		1363.29	1.05484		1263.26	33.1493
11.2333	-6341	2515	-7225	-9049	-8394		1236	22.9276		1364.07	0.68573		1264.11	24.6954
11.2417	-6355	2522	-7227	-9049	-8395		1237.22	21.2454		1364.89	0.33812		1265.03	29.6866
11.25	-6349	2527	-7230	-9051	-8395		1237.95	13.8692		1365.92	2.55011		1265.99	27.1924
11.2583	-6361	2505	-7232	-9054	-8397		1238.73	19.3073		1367.13	3.24831		1266.7	13.6418
11.2667	-6347	2514	-7234	-9057	-8401		1239.8	26.9396		1368.3	1.24389		1267.4	21.7634
11.275	-6364	2523	-7234	-9061	-8407		1240.87	21.1312		1368.99	1.87194		1268.27	24.107
11.2833	-6368	2519	-7235	-9065	-8414		1241.62	1.86926		1369.53	0.27722		1269.28	27.8122
11.2917	-6387	2510	-7234	-9066	-8420		1242.18	41.0424		1370.44	0.50499		1269.92	2.22297
11.3	-6380	2512	-7234	-9067	-8425		1243.12	27.3813		1371.09	0.06429		1270.43	17.0026
11.3083	-6392	2500	-7233	-9065	-8430		1243.72	19.0452		1371.71	1.81991		1271.18	21.3245
11.3167	-6391	2504	-7233	-9063	-8433		1244.5	12.9147		1372.77	1.40076		1272.13	15.2846
11.325	-6378	2483	-7234	-9061	-8437		1245.22	1.45099		1373.54	0.3818		1273.07	20.2876
11.3333	-6394	2491	-7237	-9060	-8441		1245.74	22.7682		1374.06	0.99554		1273.87	25.8706
11.3417	-6388	2482	-7241	-9060	-8444		1246.26	0.39071		1374.72	0.19947		1274.73	20.8646
11.35	-6378	2483	-7245	-9062	-8448		1246.9	26.2534		1375.66	1.31118		1275.39	20.7315
11.3583	-6382	2468	-7248	-9065	-8451		1247.87	17.4334		1376.51	1.3258		1276.09	19.7619
11.3667	-6392	2466	-7249	-9069	-8453		1249.04	39.4071		1377.44	0.96775		1276.91	16.0687
11.375	-6371	2481	-7251	-9073	-8455		1249.91	20.3238		1378.26	1.11948		1277.55	17.4146
11.3833	-6394	2481	-7253	-9075	-8456		1250.71	20.4987		1378.9	1.15506		1278.33	14.9137
11.3917	-6392	2475	-7257	-9075	-8458		1251.45	21.6012		1379.66	1.70783		1279.28	44.0662
11.4	-6406	2475	-7261	-9074	-8461		1252.24	20.9045		1380.63	1.64088		1280.27	30.4938
11.4083	-6408	2454	-7265	-9073	-8465		1253.2	17.8173		1381.29	0.81342		1281.11	24.2584
11.4167	-6422	2467	-7267	-9074	-8470		1253.92	25.6964		1381.96	1.01124		1281.87	23.6925
11.425	-6412	2469	-7269	-9075	-8475		1254.91	23.3338		1383.05	0.52594		1282.76	22.7401
11.4333	-6431	2467	-7270	-9077	-8479		1255.63	17.2029		1383.87	0.63651		1283.41	19.3348
11.4417	-6425	2472	-7271	-9078	-8482		1256.51	15.5191		1384.6	0.42581		1284.15	17.4155
11.45	-6416	2463	-7272	-9078	-8484		1257.39	8.70648		1385.65	0.92219		1284.85	32.2317
11.4583	-6421	2466	-7273	-9078	-8486		1258.13	18.1387		1387.15	1.29257		1285.67	25.8714
11.4667	-6441	2467	-7273	-9077	-8488		1258.83	13.751		1387.88	0.19719		1286.36	19.4017
11.475	-6443	2452	-7274	-9077	-8488		1259.43	0.06093		1388.69	1.18512		1287.36	32.0508
11.4833	-6440	2457	-7276	-9077	-8489		1259.93	24.6928		1389.37	2.80004		1288.43	24.1337
11.4917	-6432	2453	-7278	-9079	-8491		1260.9	18.1765		1389.97	0.61796		1289.41	20.319
11.5	-6433	2451	-7280	-9082	-8494		1261.77	26.3392		1390.63	0.0276		1290.33	34.8247
11.5083	-6444	2459	-7281	-9085	-8500		1262.64	7.3464		1391.17	0.10897		1291.26	22.2043
11.5167	-6430	2462	-7283	-9088	-8506		1263.46	18.2944		1392.44	3.58736		1292.29	20.3264
11.525	-6437	2449	-7284	-9090	-8513		1264.4	19.4621		1393.58	1.86917		1292.8	0.31237
11.5333	-6418	2436	-7285	-9091	-8517		1265.17	17.7738		1394.33	1.26289		1293.37	25.7641
11.5417	-6432	2427	-7286	-9093	-8519		1265.95	19.7762		1395.32	1.80411		1294.32	19.6977
11.55	-6419	2426	-7286	-9095	-8521		1266.72	4.52058		1396.45	2.0898		1295.12	11.4614
11.5583	-6426	2414	-7285	-9097	-8522		1267.32	22.4805		1397.84	0.38923		1296.11	16.7285
11.5667	-6434	2417	-7284	-9098	-8524		1268.23	19.4883		1398.52	1.03243		1296.8	24.6755
11.575	-6417	2411	-7284	-9099	-8528		1269.06	11.3448		1399.1	0.15971		1297.78	21.0853
11.5833	-6435	2416	-7284	-9100	-8532		1269.72	16.1903		1400.16	0.13982		1298.49	12.5816
11.5917	-6424	2421	-7286	-9102	-8536		1270.28	15.4835		1401.04	1.80544		1299.15	17.0358
11.6	-6426	2420	-7287	-9104	-8538		1271.13	15.6691		1402.21	0.30742		1299.85	13.3397
11.6083	-6410	2412	-7288	-9106	-8541		1271.97	20.4475		1403.05	1.60462		1300.64	27.9803
11.6167	-6424	2411	-7288	-9108	-8542		1272.99	18.4342		1403.88	0.91837		1301.52	27.3377
11.625	-6405	2417	-7289	-9109	-8544		1273.64	17.2332		1404.76	1.63984		1302.19	11.9491
11.6333	-6413	2410	-7290	-9109	-8546		1274.52	15.6003		1405.65	0.83569		1303.15	19.6009
11.6417	-6402	2401	-7292	-9109	-8548		1275.49	22.7784		1406.31	1.53417		1303.87	12.2955
11.65	-6408	2405	-7293	-9109	-8551		1276.58	22.09		1407	0.67837		1304.66	24.1419
11.6583	-6401	2392	-7295	-9109	-8553		1277.52	22.0181		1407.74	0.07165		1305.47	14.2415
11.6667	-6413	2397	-7295	-9110	-8557		1278.38	19.7081		1408.33	0.62238		1306.12	12.1168
11.675	-6409	2389	-7296	-9111	-8560		1279.15	17.1498		1409	1.32172		1307.13	26.528
11.6833	-6412	2392	-7296	-9112	-8565		1280.06	13.0872		1409.58	0.17698		1308.06	7.1414
11.6917	-6404	2396	-7296	-9112	-8570		1281.09	22.5495		1410.16	0.44219		1308.75	18.5471
11.7	-6411	2393	-7296	-9112	-8576		1281.88	12.4245		1411.02	0.14657		1309.74	12.1915
11.7083	-6415	2388	-7297	-9113	-8582		1282.92	18.5564		1411.72	0.11115		1310.48	14.3313
11.7167	-6420	2394	-7298	-9114	-8586		1283.83	13.2948		1412.5	0.62854		1311.16	15.2173
11.725	-6410	2393	-7299	-9117	-8591		1284.65	8.6948		1413.59	1.06286		1311.72	18.2668
11.7333	-6398	2402	-7302	-9121	-8594		1285.27	18.6187		1415.16	0.47666		1312.7	31.5456
11.7417	-6393	2387	-7306	-9124	-8596		1286.51	25.6087		1416.38	0.40476		1313.52	29.1836
11.75	-6383	2400	-7311	-9125	-8599		1287.4	8.71225		1417.05	0.42612		1314.44	26.8131
11.7583	-6385	2394	-7315	-9125	-8601		1288.14	16.1511		1417.79	0.39521		1315.23	20.8601
11.7667	-6391	2388	-7318	-9124	-8601		1289.15	20.1417		1418.52	0.30445		1316.07	10.6742
11.775	-6389	2393	-7318	-9123	-8600		1290.1	18.3262		1419.15	0.24598		1316.63	13.8498
11.7833	-6382	2404	-7316	-9124	-8598		1290.83	10.8014		1419.81	1.60795		1317.53	10.6985
11.7917	-6386	2389	-7315	-9125	-8597		1291.51	8.38964		1421.34	1.47439		1318.2	10.5615
11.8	-6392	2392	-7315	-9126	-8598		1292.22	9.90734		1421.86	0.18327		1318.81	12.1812
11.8083	-6395	2386	-7317	-9127	-8602		1293.02	15.6609		1422.6	0.38457		1319.61	19.4728
11.8167	-6409	2370	-7320	-9128	-8609		1293.97	26.9253		1423.33	0.08116		1320.78	17.9929
11.825	-6403	2370	-7323	-9128	-8616		1294.86	18.8422		1424	2.49658		1321.81	20.4581
11.8333	-6413	2383	-7326	-9128	-8622		1295.79	6.93369		1425.13	0.28847		1322.48	0.25066
11.8417	-6390	2393	-7327	-9127	-8626		1296.41	14.0467		1426.38	0.06725		1323.18	29.7302
11.85	-6387	2380	-7326	-9127	-8629		1297.08	36.1533		1427.07	0.83437		1324.23	17.6444
11.8583	-6408	2382	-7325	-9128	-8630		1297.75	4.29891		1428.54	0.91095		1325.16	24.3449
11.8667	-6391	2381	-7324	-9130	-8630		1298.75	10.1257		1430	0.34047		1325.96	14.2994
11.875	-6391	2380	-7326	-9132	-8631		1299.5	24.7216		1430.63	1.1528		1326.56	17.6372
11.8833	-6412	2365	-7329	-9135	-8632		1300.65	17.8986		1431.46	3.341		1327.54	12.7482
11.8917	-6394	2369	-7333	-9138	-8633		1301.51	11.5092		1432.83	0.63594		1328.12	6.57339
11.9	-6403	2352	-7336	-9139	-8634		1302.4	7.64682		1433.48	0.05465		1329.23	20.145
11.9083	-6400	2362	-7339	-9140	-8636		1303.34	15.3533		1434.28	0.33085		1330.26	17.6707
11.9167	-6388	2352	-7341	-9139	-8638		1304.19	12.054		1434.94	0.76639		1330.87	8.84778
11.925	-6394	2349	-7342	-9137	-8640		1305.01	25.3172		1435.91	0.95783		1331.58	17.6597
11.9333	-6395	2359	-7341	-9137	-8643		1305.69	6.8381		1436.49	0.4412		1332.52	19.0415
11.9417	-6381	2349	-7341	-9137	-8646		1306.24	17.8795		1437.32	0.60671		1333.23	16.1674
11.95	-6383	2353	-7342	-9137	-8650		1307.31	17.5564		1438.38	1.88901		1333.89	17.224
11.9583	-6400	2353	-7343	-9137	-8654		1308.33	12.6751		1439.23	0.26277		1334.84	21.8115
11.9667	-6399	2356	-7345	-9137	-8658		1309.31	14.6418		1440.16	0.26338		1335.79	30.7991
11.975	-6406	2349	-7347	-9138	-8661		1310.27	23.8537		1441.31	0.05485		1336.68	21.033
11.9833	-6394	2345	-7348	-9138	-8663		1311.1	15.386		1441.89	0.08792		1337.4	1.33123
11.9917	-6414	2358	-7348	-9140	-8664		1311.94	10.5666		1442.61	0.35031		1337.9	31.051
12	-6409	2348	-7348	-9141	-8665		1312.49	12.3899		1444.53	1.85964		1339.05	25.3001
12.0083	-6400	2350	-7348	-9142	-8665		1313.42	9.51599		1445.77	0.70787		1339.88	11.1774
12.0167	-6404	2357	-7349	-9142	-8666		1314.29	9.02281		1446.4	0.31243		1340.95	23.2034
12.025	-6409	2347	-7351	-9143	-8668		1315.29	12.8308		1447.11	0.29315		1341.64	0.42233
12.0333	-6395	2344	-7353	-9144	-8670		1316.03	6.76402		1448.13	0.65364		1342.38	22.5817
12.0417	-6377	2361	-7354	-9145	-8674		1316.85	13.9082		1449.26	2.42904		1343.41	14.1418
12.05	-6377	2352	-7354	-9146	-8679		1317.75	14.51		1450.27	0.87027		1344.08	8.79659
12.0583	-6369	2355	-7354	-9147	-8683		1318.6	16.163		1451.47	0.51439		1345.12	14.4026
12.0667	-6389	2371	-7355	-9149	-8685		1319.45	2.47383		1452.83	1.51102		1346.18	16.3956
12.075	-6384	2368	-7357	-9151	-8684		1319.96	20.9101		1453.55	0.62561		1347.12	12.9725
12.0833	-6380	2367	-7358	-9153	-8683		1320.95	17.944		1454.3	1.04538		1348.05	19.416
12.0917	-6374	2365	-7360	-9155	-8683		1321.92	15.5253		1455.25	0.82122		1348.66	4.2271
12.1	-6376	2348	-7362	-9158	-8683		1322.56	7.27186		1456.24	1.81895		1349.48	15.3447
12.1083	-6367	2361	-7365	-9159	-8686		1323.17	16.2856		1458.55	0.94473		1350.6	17.8152
12.1167	-6363	2351	-7367	-9160	-8689		1324.16	13.5107		1459.26	0.23568		1351.56	16.507
12.125	-6356	2351	-7366	-9160	-8692		1324.98	16.3708		1460.98	0.1982		1352.26	22.0212
12.1333	-6363	2360	-7364	-9159	-8696		1325.89	12.6552		1461.68	0.06974		1352.88	26.6198
12.1417	-6345	2355	-7363	-9157	-8699		1326.91	5.50693		1462.56	0.63602		1353.74	9.01619
12.15	-6357	2362	-7361	-9155	-8704		1327.92	11.809		1463.39	0.10812		1354.48	7.38314
12.1583	-6352	2365	-7362	-9153	-8708		1328.64	6.64936		1464.35	0.0989		1355.55	24.8414
12.1667	-6346	2375	-7366	-9154	-8712		1329.47	15.0587		1464.98	1.52563		1356.41	17.091
12.175	-6347	2367	-7371	-9156	-8714		1330.17	8.01684		1466.05	1.08521		1357.16	21.9247
12.1833	-6348	2350	-7374	-9159	-8715		1331.04	14.8538		1467.84	0.69808		1357.97	17.9865
12.1917	-6336	2358	-7376	-9162	-8714		1332.19	19.2743		1468.85	0.48709		1358.84	31.9744
12.2	-6344	2355	-7377	-9165	-8711		1333.34	26.7109		1470.28	0.28443		1360.03	27.9468
12.2083	-6356	2333	-7377	-9166	-8708		1334.16	13.0683		1471	0.2581		1361.05	24.2715
12.2167	-6352	2332	-7378	-9166	-8709		1334.89	6.03883		1472.5	0.24385		1361.77	18.0271
12.225	-6354	2335	-7378	-9166	-8711		1335.91	12.4854		1473.35	1.24847		1362.36	7.43137
12.2333	-6349	2331	-7379	-9167	-8716		1337.18	20.3193		1473.88	0.05154		1363.13	8.75879
12.2417	-6354	2332	-7380	-9169	-8722		1338.43	25.4656		1475.19	0.13803		1364.01	5.54823
12.25	-6335	2325	-7381	-9172	-8724		1339.32	11.4405		1476.29	0.60142		1364.85	13.6927
12.2583	-6351	2340	-7382	-9174	-8723		1340.35	15.1569		1477.35	0.83696		1365.76	16.577
12.2667	-6327	2337	-7384	-9175	-8721		1341.43	7.74537		1478.42	1.63134		1366.51	4.49361
12.275	-6316	2345	-7386	-9175	-8720		1342.1	7.63429		1479.47	2.01302		1367.13	18.344
12.2833	-6312	2352	-7388	-9174	-8721		1342.78	13.3657		1480.49	0.14229		1368.21	16.6897
12.2917	-6319	2342	-7389	-9171	-8725		1343.56	10.3745		1481.46	0.74606		1369.24	16.9199
12.3	-6311	2348	-7389	-9168	-8729		1344.29	20.4085		1482.43	0.2166		1370.01	5.71188
12.3083	-6321	2348	-7389	-9165	-8733		1345.3	27.4082		1483.55	0.86285		1370.63	17.7119
12.3167	-6313	2327	-7390	-9164	-8737		1346.51	19.3067		1484.98	0.48494		1371.41	12.9403
12.325	-6321	2332	-7391	-9164	-8741		1347.6	21.8251		1485.55	0.54643		1372.24	15.7983
12.3333	-6312	2339	-7393	-9167	-8745		1348.26	7.20555		1487.6	0.81144		1373.01	11.3044
12.3417	-6313	2347	-7394	-9171	-8749		1349.05	9.79785		1488.83	1.04751		1373.86	12.9849
12.35	-6319	2344	-7396	-9173	-8751		1349.76	11.7771		1489.79	0.41473		1374.63	11.5045
12.3583	-6307	2343	-7397	-9176	-8751		1350.88	14.0483		1491.06	0.24372		1375.55	9.39278
12.3667	-6311	2334	-7397	-9176	-8750		1351.77	6.01618		1491.97	0.27331		1376.56	12.9842
12.375	-6308	2337	-7397	-9176	-8750		1352.34	8.93569		1493.04	1.09817		1377.24	1.28455
12.3833	-6312	2354	-7396	-9176	-8751		1353.16	20.2205		1493.81	1.1913		1377.84	25.1935
12.3917	-6318	2334	-7396	-9177	-8753		1354.36	21.7724		1494.42	0.09163		1378.83	23.1254
12.4	-6304	2338	-7395	-9180	-8755		1355.46	8.50458		1495.07	0.50887		1379.43	14.3108
12.4083	-6305	2337	-7395	-9183	-8756		1356.23	10.3462		1495.78	0.22768		1380.14	14.1507
12.4167	-6302	2348	-7396	-9186	-8756		1357.03	12.8385		1497.18	1.02038		1380.85	10.6956
12.425	-6296	2333	-7397	-9190	-8756		1358.2	29.6755		1498.17	0.08746		1381.8	18.1995
12.4333	-6294	2331	-7399	-9193	-8755		1359.17	13.7104		1498.84	0.33666		1382.52	8.90439
12.4417	-6282	2343	-7401	-9196	-8754		1360.07	5.35132		1499.44	0.04169		1383.44	18.6887
12.45	-6294	2342	-7403	-9199	-8755		1360.64	17.2873		1500.46	0.26162		1384.32	23.5781
12.4583	-6288	2364	-7405	-9200	-8756		1361.35	10.6345		1501.74	0.29464		1385.14	16.998
12.4667	-6293	2366	-7407	-9199	-8759		1361.95	0.90064		1503.5	0.22692		1386.1	19.6775
12.475	-6289	2376	-7409	-9197	-8763		1362.55	13.1035		1504.74	0.38595		1386.74	0.35365
12.4833	-6297	2366	-7410	-9195	-8766		1363.59	13.0075		1505.38	0.06034		1387.27	17.0941
12.4917	-6280	2373	-7412	-9194	-8767		1364.43	10.4969		1506.19	0.31455		1388.24	15.1324
12.5	-6279	2367	-7412	-9194	-8768		1365.39	20.4972		1507.08	2.81516		1389.03	0.34043
12.5083	-6271	2350	-7412	-9194	-8768		1366.35	7.99253		1507.63	0.39207		1389.57	26.7243
12.5167	-6270	2346	-7413	-9194	-8769		1367.23	17.3533		1508.54	0.46973		1390.19	6.18889
12.525	-6284	2352	-7415	-9194	-8772		1367.88	8.99539		1509.37	0.29165		1390.71	13.7308
12.5333	-6274	2339	-7418	-9194	-8777		1368.9	10.8169		1510.91	0.09323		1391.66	11.6921
12.5417	-6260	2337	-7421	-9194	-8782		1369.47	2.7681		1512.62	1.44859		1392.55	13.1897
12.55	-6264	2328	-7423	-9195	-8785		1370.12	5.84781		1513.43	0.11639		1393.57	15.8022
12.5583	-6250	2345	-7424	-9196	-8787		1370.63	21.3764		1514.6	0.6225		1394.72	9.22463
12.5667	-6250	2347	-7422	-9196	-8787		1371.5	5.35831		1515.22	0.25048		1395.65	16.3849
12.575	-6263	2331	-7421	-9196	-8787		1372.27	11.6043		1516.2	0.30056		1396.21	6.03267
12.5833	-6254	2348	-7420	-9194	-8787		1373.32	12.2879		1517.57	0.46514		1396.79	9.55484
12.5917	-6269	2354	-7421	-9193	-8788		1374.08	8.32094		1518.37	0.14787		1397.62	10.0381
12.6	-6254	2355	-7424	-9193	-8791		1375.16	12.894		1519.33	0.91873		1398.6	19.5598
12.6083	-6249	2342	-7429	-9192	-8794		1376.14	8.46022		1520.59	0.12976		1399.87	22.0748
12.6167	-6247	2345	-7434	-9192	-8795		1376.97	12.8579		1521.83	0.14938		1400.84	14.4614
12.625	-6232	2350	-7438	-9192	-8796		1378.18	7.39459		1523.14	1.51833		1401.57	14.6229
12.6333	-6229	2341	-7442	-9195	-8796		1378.84	7.13491		1524.78	0.03121		1402.34	10.8334
12.6417	-6231	2340	-7445	-9198	-8795		1379.8	5.69705		1525.59	0.5838		1403.34	11.5614
12.65	-6226	2350	-7446	-9201	-8794		1380.79	15.8647		1526.16	0.10521		1404.23	11.0808
12.6583	-6228	2355	-7446	-9204	-8794		1382.07	15.8074		1527.35	0.14398		1404.99	12.8298
12.6667	-6243	2361	-7445	-9204	-8795		1382.73	5.07472		1528.72	0.23986		1405.82	11.2629
12.675	-6246	2363	-7444	-9203	-8795		1383.37	12.033		1529.54	0.42311		1406.69	10.4957
12.6833	-6251	2370	-7443	-9202	-8797		1384.22	3.74478		1530.3	0.49367		1407.91	17.2325
12.6917	-6253	2383	-7443	-9201	-8800		1384.94	7.9347		1531.87	0.75673		1408.88	12.9172
12.7	-6247	2370	-7445	-9201	-8805		1385.59	8.48663		1532.58	0.65394		1409.78	18.5632
12.7083	-6244	2365	-7448	-9204	-8810		1386.5	5.03589		1533.48	0.87095		1410.84	8.6492
12.7167	-6241	2360	-7450	-9208	-8814		1387.24	10.5669		1534.76	1.38888		1411.75	15.344
12.725	-6241	2355	-7452	-9211	-8816		1388.02	6.31006		1536.14	0.44465		1412.43	5.65367
12.7333	-6233	2375	-7452	-9213	-8816		1388.72	17.9399		1536.99	0.15628		1412.98	10.7247
12.7417	-6220	2360	-7451	-9214	-8815		1389.86	12.4932		1538.36	1.10355		1413.71	0.44176
12.75	-6229	2380	-7450	-9215	-8815		1390.53	2.92252		1539.91	0.65129		1414.3	23.3374
12.7583	-6225	2375	-7450	-9217	-8817		1391.56	5.51051		1540.61	0.12875		1415.12	10.0787
12.7667	-6226	2375	-7452	-9219	-8820		1392.16	18.5867		1541.26	0.12615		1416.28	17.7621
12.775	-6224	2365	-7454	-9221	-8822		1393.08	10.2895		1542.35	0.98111		1417.17	7.48197
12.7833	-6226	2365	-7455	-9223	-8823		1394.03	9.69049		1543.68	0.30325		1418.23	18.3982
12.7917	-6222	2382	-7456	-9222	-8822		1394.85	5.6452		1546.28	0.18126		1418.93	6.22698
12.8	-6234	2394	-7456	-9221	-8819		1395.97	14.2357		1546.92	1.25405		1419.52	11.0658
12.8083	-6235	2385	-7456	-9219	-8816		1397.15	10.6757		1547.63	0.15547		1420.1	10.2369
12.8167	-6248	2396	-7456	-9218	-8813		1397.74	4.70805		1550.64	0.09947		1421.17	16.405
12.825	-6247	2394	-7457	-9219	-8813		1398.67	10.6974		1552.42	0.23497		1421.81	4.55169
12.8333	-6254	2397	-7458	-9221	-8814		1399.57	5.76993		1553.05	1.00396		1422.6	9.40651
12.8417	-6248	2398	-7459	-9223	-8816		1400.21	6.64482		1554.78	0.23929		1423.51	15.7279
12.85	-6247	2415	-7458	-9227	-8818		1400.83	10.5042		1557.52	1.00745		1424.57	3.79296
12.8583	-6242	2413	-7457	-9230	-8821		1402.01	14.8484		1558.14	0.18624		1425.29	17.329
12.8667	-6221	2385	-7458	-9232	-8824		1403.03	9.089		1559.32	0.15936		1426.44	18.5088
12.875	-6216	2390	-7459	-9232	-8828		1403.65	3.93035		1560.07	0.44203		1427.49	13.2623
12.8833	-6232	2388	-7461	-9232	-8831		1404.23	12.634		1561.21	0.22191		1428.23	1.21245
12.8917	-6215	2384	-7462	-9232	-8835		1405.01	9.18812		1561.91	0.37702		1428.81	19.9004
12.9	-6210	2367	-7464	-9232	-8837		1405.77	3.81553		1563.42	0.21191		1429.58	9.09218
12.9083	-6201	2390	-7467	-9233	-8839		1406.49	8.54798		1564.2	0.17865		1430.33	10.6285
12.9167	-6214	2382	-7469	-9233	-8840		1407.4	11.631		1565.04	0.32895		1431.16	15.6917
12.925	-6224	2376	-7471	-9232	-8842		1408.3	12.6948		1565.8	0.65378		1432.02	14.3744
12.9333	-6212	2370	-7472	-9231	-8845		1409.08	5.42613		1567.09	0.50745		1432.82	18.7928
12.9417	-6226	2386	-7472	-9230	-8849		1409.91	6.73476		1568.28	0.59337		1433.81	23.7173
12.95	-6229	2375	-7473	-9229	-8852		1410.67	7.65473		1569.47	0.35935		1434.54	3.00869
12.9583	-6229	2371	-7473	-9230	-8853		1411.7	17.5905		1570.89	0.31561		1435.06	17.3797
12.9667	-6227	2369	-7474	-9232	-8854		1412.53	14.5361		1571.6	0.76224		1436.06	13.103
12.975	-6217	2381	-7476	-9235	-8853		1413.22	2.40282		1572.57	0.91028		1436.97	7.37488
12.9833	-6224	2390	-7477	-9239	-8851		1413.81	13.6406		1574.23	0.4038		1437.68	13.1793
12.9917	-6226	2387	-7477	-9243	-8850		1414.6	3.70319		1575.24	0.56036		1438.62	21.2467
13	-6248	2389	-7477	-9246	-8850		1415.3	7.91024		1576.54	4.68082		1439.42	7.27265
13.0083	-6242	2390	-7477	-9248	-8850		1416.32	7.82575		1577.67	0.57738		1440.3	10.0868
13.0167	-6268	2382	-7479	-9250	-8850		1417.53	7.06612		1578.46	0.68328		1441.12	6.88005
13.025	-6260	2377	-7481	-9251	-8852		1418.46	8.80943		1579.73	0.54843		1441.86	6.62693
13.0333	-6274	2378	-7485	-9252	-8856		1419.2	18.7491		1581.64	0.04959		1442.66	4.6462
13.0417	-6303	2372	-7488	-9253	-8862		1419.83	3.35005		1584.9	0.73974		1443.73	9.81741
13.05	-6292	2368	-7490	-9253	-8868		1420.91	7.96823		1585.81	0.50425		1444.34	11.2631
13.0583	-6293	2385	-7490	-9253	-8872		1421.93	16.1484		1586.48	0.6052		1445	5.24115
13.0667	-6306	2371	-7488	-9252	-8875		1422.74	8.90741		1587.33	0.04522		1445.86	10.6661
13.075	-6303	2383	-7486	-9250	-8875		1423.38	2.17624		1588.04	0.57878		1446.66	2.88607
13.0833	-6300	2376	-7484	-9249	-8873		1424.15	12.8256		1588.75	5.79267		1447.53	10.5986
13.0917	-6300	2379	-7483	-9248	-8871		1425.09	10.3324		1591.39	0.38411		1448.14	1.62011
13.1	-6294	2380	-7483	-9247	-8870		1426.06	8.37101		1592.35	0.3942		1448.67	18.6073
13.1083	-6285	2370	-7485	-9247	-8871		1426.93	12.1548		1593.35	0.32762		1449.48	6.56523
13.1167	-6283	2384	-7487	-9248	-8871		1427.76	6.665		1594.66	0.33655		1450.17	19.5475
13.125	-6282	2368	-7489	-9250	-8873		1428.53	10.7637		1595.69	0.43735		1451.2	13.0656
13.1333	-6294	2374	-7490	-9252	-8875		1429.34	4.89246		1596.42	0.49995		1452.16	7.68861
13.1417	-6286	2373	-7491	-9254	-8878		1430.33	5.44374		1597.58	0.48873		1453.19	11.3593
13.15	-6300	2372	-7489	-9255	-8880		1431.1	6.03593		1599.47	0.04193		1453.97	19.3957
13.1583	-6315	2358	-7487	-9256	-8881		1431.7	6.00899		1600.28	0.52014		1454.66	9.99582
13.1667	-6310	2372	-7486	-9255	-8880		1432.62	11.8503		1601.19	0.43345		1455.69	11.3752
13.175	-6303	2369	-7485	-9254	-8878		1433.37	17.8294		1602.29	0.06738		1456.42	12.1425
13.1833	-6311	2368	-7486	-9252	-8877		1434.3	9.53987		1603.38	0.49733		1457.3	10.257
13.1917	-6305	2364	-7487	-9250	-8877		1435.26	16.6192		1604.08	0.2979		1458.08	12.3282
13.2	-6322	2353	-7489	-9247	-8879		1435.79	0.08541		1604.91	0.07097		1458.78	12.9094
13.2083	-6330	2336	-7491	-9246	-8881		1436.43	7.87365		1605.87	0.06844		1459.78	13.5462
13.2167	-6331	2343	-7492	-9246	-8882		1437.3	5.23294		1609.77	0.25144		1460.63	7.38051
13.225	-6325	2331	-7493	-9247	-8883		1438	8.80556		1610.48	0.04882		1461.6	11.3707
13.2333	-6329	2348	-7494	-9249	-8885		1438.78	8.40799		1611.19	0.69225		1462.21	6.49329
13.2417	-6329	2347	-7497	-9252	-8886		1439.38	6.91838		1613.71	0.12536		1463.2	12.6622
13.25	-6347	2348	-7500	-9255	-8888		1440.26	7.54732		1615.42	0.24822		1464.42	11.2326
13.2583	-6340	2351	-7502	-9257	-8890		1441.23	11.6607		1616.05	0.3744		1465.19	11.3718
13.2667	-6352	2344	-7503	-9259	-8892		1441.83	0.35339		1618.12	0.15929		1465.83	0.12408
13.275	-6355	2354	-7503	-9259	-8893		1442.48	8.64733		1618.73	0.24443		1466.47	12.2973
13.2833	-6354	2340	-7503	-9259	-8893		1443.44	4.38712		1619.82	0.24787		1467.46	12.2125
13.2917	-6359	2348	-7505	-9259	-8894		1444.24	7.09545		1620.42	0.30882		1468.24	6.75479
13.3	-6363	2335	-7507	-9259	-8894		1445.09	11.9115		1621.23	0.89191		1469.07	3.03835
13.3083	-6365	2328	-7509	-9258	-8895		1445.96	4.90932		1621.96	1.49314		1469.69	9.25625
13.3167	-6381	2321	-7510	-9257	-8894		1446.77	8.04162		1623.04	0.54889		1470.67	2.15456
13.325	-6391	2317	-7510	-9256	-8894		1447.52	7.06904		1623.81	0.23073		1471.29	11.6018
13.3333	-6382	2325	-7510	-9256	-8895		1448.15	9.8595		1624.45	0.17985		1472.12	14.3741
13.3417	-6388	2325	-7511	-9256	-8897		1449.19	12.4876		1625.44	0.04846		1472.93	15.9384
13.35	-6382	2331	-7513	-9257	-8901		1450.5	12.7889		1627.91	0.62898		1474.05	7.42497
13.3583	-6396	2326	-7514	-9259	-8906		1451.24	6.44127		1629.84	0.60236		1474.87	5.54341
13.3667	-6390	2330	-7514	-9263	-8909		1451.86	3.09232		1630.7	0.08991		1475.83	16.7227
13.375	-6386	2336	-7513	-9266	-8909		1452.8	10.9937		1631.79	0.51679		1476.96	7.02987
13.3833	-6376	2319	-7510	-9270	-8908		1453.75	3.6819		1632.7	0.36025		1477.92	15.1851
13.3917	-6398	2330	-7508	-9273	-8908		1454.47	4.01418		1635.14	0.71435		1478.75	10.014
13.4	-6388	2329	-7507	-9274	-8908		1455.48	9.25804		1637.9	0.37339		1479.7	14.4683
13.4083	-6392	2316	-7510	-9273	-8909		1456.39	5.03403		1639.21	0.24683		1480.64	10.648
13.4167	-6410	2317	-7514	-9269	-8911		1457.22	8.47756		1640.41	0.42841		1481.41	2.63432
13.425	-6427	2315	-7519	-9266	-8914		1457.91	10.2239		1641.16	0.33046		1482.05	7.7006
13.4333	-6428	2295	-7524	-9264	-8918		1458.61	3.67924		1642.45	0.24993		1483.05	11.3542
13.4417	-6428	2312	-7527	-9263	-8922		1459.59	4.94012		1643.51	0.09488		1484.09	6.70571
13.45	-6436	2325	-7528	-9264	-8926		1460.13	4.93852		1644.2	0.06382		1484.7	0.2386
13.4583	-6446	2334	-7529	-9267	-8929		1461.11	9.56675		1645.22	0.50708		1485.52	3.95649
13.4667	-6437	2324	-7531	-9271	-8930		1461.85	9.78236		1645.78	1.58058		1486.26	9.45039
13.475	-6434	2335	-7531	-9274	-8930		1462.4	2.72023		1646.72	0.33221		1487.37	18.3233
13.4833	-6455	2330	-7531	-9277	-8929		1463.1	9.27235		1650.21	0.89822		1488.3	6.17039
13.4917	-6429	2348	-7530	-9279	-8927		1463.8	8.92063		1651.28	0.90287		1489.2	13.1334
13.5	-6433	2336	-7528	-9282	-8926		1464.48	6.97029		1652.98	0.43578		1489.98	7.03076
13.5083	-6428	2338	-7528	-9285	-8924		1465.33	2.00333		1654.5	0.96444		1490.78	2.49836
13.5167	-6414	2330	-7528	-9288	-8923		1466.16	8.23447		1655.77	0.21911		1491.62	3.22748
13.525	-6403	2332	-7528	-9290	-8923		1467.33	10.1841		1656.34	1.77007		1492.54	14.4117
13.5333	-6399	2321	-7529	-9292	-8922		1468.65	11.1598		1657.96	0.57366		1493.62	13.486
13.5417	-6396	2326	-7531	-9292	-8921		1469.31	1.29441		1658.72	0.52866		1494.52	8.7993
13.55	-6397	2323	-7533	-9293	-8921		1469.99	10.7996		1659.79	0.14107		1495.64	5.01161
13.5583	-6402	2343	-7536	-9293	-8921		1470.76	6.78326		1660.91	0.30483		1496.53	4.75409
13.5667	-6425	2335	-7540	-9294	-8922		1471.39	0.54631		1663.18	0.09461		1497.1	18.1446
13.575	-6420	2341	-7545	-9295	-8924		1471.97	3.1087		1664.04	0.30085		1498.09	2.23933
13.5833	-6427	2363	-7548	-9295	-8926		1472.95	4.88187		1665.67	0.05846		1498.76	5.10245
13.5917	-6441	2359	-7551	-9294	-8929		1473.7	2.43605		1669.28	0.14315		1499.35	9.73809
13.6	-6434	2359	-7552	-9292	-8932		1474.52	5.82296		1670.54	0.41571		1499.99	1.25475
13.6083	-6447	2372	-7552	-9292	-8934		1475.35	10.6306		1671.8	0.21568		1500.65	10.0674
13.6167	-6444	2374	-7550	-9292	-8936		1476.37	15.4605		1672.42	0.04034		1501.44	8.79907
13.625	-6442	2389	-7549	-9294	-8938		1477.27	1.0488		1673.38	0.05353		1502.17	6.24033
13.6333	-6448	2397	-7548	-9298	-8939		1478.09	10.475		1675.26	0.34812		1502.79	2.26597
13.6417	-6443	2386	-7548	-9301	-8939		1479.22	2.89008		1676.36	0.05848		1503.33	6.37769
13.65	-6453	2405	-7549	-9303	-8940		1479.8	9.83208		1677.17	1.24972		1504.42	12.295
13.6583	-6453	2398	-7550	-9302	-8940		1480.67	2.68579		1679.46	0.18083		1505.13	2.21141
13.6667	-6480	2394	-7551	-9301	-8940		1481.41	1.11471		1680.25	0.09902		1506	4.05288
13.675	-6478	2401	-7551	-9300	-8941		1482.14	4.57676		1681.65	0.1365		1507.14	14.3647
13.6833	-6477	2397	-7550	-9299	-8941		1483.17	7.56879		1683.88	0.01606		1508.25	8.63465
13.6917	-6485	2391	-7551	-9299	-8941		1484.18	5.23401		1685.98	0.31131		1509.13	4.54723
13.7	-6482	2385	-7554	-9301	-8941		1484.84	7.92521		1686.8	0.28243		1510.25	2.22929
13.7083	-6484	2385	-7559	-9303	-8939		1485.76	4.47305		1687.46	0.03093		1511.3	15.785
13.7167	-6474	2389	-7565	-9305	-8939		1486.73	3.07971		1688.22	0.09584		1512.23	5.13846
13.725	-6483	2395	-7572	-9306	-8940		1487.59	6.18675		1689.23	0.03186		1513.09	4.37721
13.7333	-6491	2385	-7578	-9307	-8941		1488.51	6.27923		1691.03	0.63872		1514.08	15.4711
13.7417	-6508	2378	-7581	-9307	-8943		1489.22	7.68338		1693.36	0.86238		1515.27	8.47849
13.75	-6513	2380	-7582	-9305	-8945		1490.2	3.83444		1695.9	0.52534		1516.35	9.50717
13.7583	-6539	2381	-7580	-9303	-8946		1491.35	12.4396		1699.39	0.12503		1517.54	6.66188
13.7667	-6545	2381	-7578	-9303	-8947		1492.04	6.22956		1701.09	0.11975		1518.32	7.18014
13.775	-6549	2378	-7577	-9305	-8948		1493.18	7.55204		1702.85	0.15592		1519.32	14.9172
13.7833	-6554	2355	-7576	-9309	-8949		1493.91	2.39566		1703.87	0.27273		1520.28	10.1245
13.7917	-6553	2359	-7575	-9313	-8950		1494.66	4.46991		1705.25	0.27642		1521.23	15.3994
13.8	-6559	2359	-7573	-9317	-8952		1495.32	0.26691		1710.23	0.03938		1521.79	0.48948
13.8083	-6550	2339	-7570	-9320	-8955		1496.2	6.85151		1711.41	0.173		1522.41	9.57698
13.8167	-6559	2340	-7567	-9323	-8959		1496.82	6.14538		1712.47	0.03754		1523.51	12.2814
13.825	-6574	2334	-7566	-9324	-8962		1497.83	7.46016		1714.36	0.66072		1524.29	4.515
13.8333	-6576	2326	-7567	-9324	-8963		1498.48	1.21031		1716.17	0.0723		1525.03	3.04621
13.8417	-6589	2318	-7570	-9323	-8963		1499.32	3.88913		1717.61	0.87451		1525.96	4.1639
13.85	-6583	2317	-7574	-9323	-8963		1500.34	5.18038		1719.54	0.03027		1526.52	13.4419
13.8583	-6594	2320	-7577	-9322	-8963		1501.26	3.3202		1721.55	0.0448		1527.28	4.43089
13.8667	-6616	2303	-7580	-9324	-8963		1502.24	3.21962		1724.47	0.15551		1528.19	5.40955
13.875	-6618	2315	-7583	-9327	-8965		1503.21	4.64775		1724.98	0.08903		1528.96	3.49359
13.8833	-6617	2296	-7585	-9329	-8966		1503.94	0.99877		1726.15	0.70553		1529.57	7.00561
13.8917	-6611	2279	-7586	-9332	-8966		1504.65	1.61294		1728.2	0.48547		1530.58	9.48808
13.9	-6610	2286	-7588	-9332	-8966		1505.63	12.1622		1729.55	0.14547		1531.59	8.84674
13.9083	-6629	2268	-7589	-9332	-8964		1506.47	3.10584		1732.68	0.07188		1532.46	7.81508
13.9167	-6626	2264	-7589	-9329	-8962		1507.05	2.67136		1733.78	0.20804		1533.29	1.75847
13.925	-6623	2248	-7589	-9327	-8961		1508.01	6.12587		1737.35	0.19523		1534.08	0.77082
13.9333	-6640	2245	-7589	-9324	-8962		1508.75	6.12436		1738.5	0.06952		1534.9	5.21854
13.9417	-6645	2257	-7589	-9322	-8966		1509.74	5.31063		1739.11	0.41459		1535.8	7.74437
13.95	-6653	2236	-7588	-9322	-8972		1510.98	1.91986		1740.69	0.10447		1536.66	1.73756
13.9583	-6675	2248	-7587	-9324	-8979		1511.71	16.6078		1744.85	0.08078		1537.62	4.04822
13.9667	-6684	2240	-7587	-9327	-8986		1513.05	2.78444		1745.68	0.17166		1538.4	3.69252
13.975	-6687	2233	-7588	-9331	-8991		1513.79	6.28702		1748.39	0.54515		1539.39	3.37033
13.9833	-6682	2236	-7590	-9336	-8992		1514.68	1.27678		1750.17	0.15676		1540.65	6.28989
13.9917	-6680	2225	-7592	-9341	-8992		1515.66	6.82935		1750.82	0.02001		1541.68	8.45988
14	-6676	2225	-7594	-9345	-8991		1516.46	9.97857		1751.59	0.09339		1542.35	5.50785
14.0083	-6683	2198	-7597	-9346	-8990		1517.51	9.46916		1752.68	0.0684		1543.54	12.4329
14.0167	-6694	2198	-7601	-9345	-8988		1518.2	0.91556		1754.64	0.07966		1544.39	7.55609
14.025	-6695	2193	-7606	-9344	-8986		1519.16	3.99657		1755.17	0.07861		1545.26	15.584
14.0333	-6720	2181	-7609	-9342	-8985		1519.98	3.48363		1758.87	0.04542		1546.48	4.71212
14.0417	-6714	2170	-7611	-9342	-8985		1520.62	3.71591		1760.52	0.37993		1547.31	2.61558
14.05	-6722	2159	-7610	-9343	-8985		1521.24	5.9595		1762.64	0.12391		1548.06	4.2981
14.0583	-6726	2160	-7606	-9345	-8988		1521.97	1.37575		1767.29	0.47903		1548.83	4.87721
14.0667	-6713	2155	-7603	-9347	-8991		1522.64	4.08519		1768.52	0.02319		1549.64	1.94119
14.075	-6720	2144	-7601	-9348	-8993		1523.43	4.10414		1771.87	0.38179		1550.39	5.05581
14.0833	-6716	2146	-7601	-9350	-8994		1524.16	2.10714		1773.81	0.53806		1551.2	13.1639
14.0917	-6718	2143	-7603	-9351	-8994		1524.75	6.63909		1778.1	1.32898		1551.86	1.92558
14.1	-6735	2130	-7605	-9352	-8996		1525.4	1.09328		1779.96	0.57585		1552.67	4.59108
14.1083	-6751	2124	-7607	-9353	-8998		1526.01	11.3951		1782.96	0.07705		1553.41	8.59508
14.1167	-6751	2137	-7609	-9353	-9000		1526.91	6.49825		1784.56	0.10397		1554.22	5.31595
14.125	-6758	2132	-7610	-9353	-9003		1527.7	2.93		1789.15	0.84424		1555.03	4.03484
14.1333	-6756	2137	-7610	-9354	-9006		1528.28	8.01517		1790.86	0.17854		1555.89	12.4596
14.1417	-6767	2135	-7609	-9355	-9009		1528.95	1.15492		1792.73	0.17565		1556.96	6.97753
14.15	-6768	2111	-7608	-9357	-9011		1529.7	5.18766		1796.18	0.45727		1557.58	2.17411
14.1583	-6769	2105	-7607	-9360	-9011		1530.54	4.06571		1797.77	0.39528		1558.2	0.84215
14.1667	-6770	2109	-7608	-9363	-9010		1531.2	0.56933		1803.34	0.01742		1558.99	3.06307
14.175	-6773	2098	-7610	-9367	-9009		1531.99	8.47073		1804	0.6312		1560.19	15.0784
14.1833	-6774	2084	-7613	-9370	-9010		1532.72	4.24501		1804.79	0.27294		1560.86	0.59642
14.1917	-6794	2090	-7616	-9371	-9012		1533.69	3.82291		1808.77	0.05379		1561.39	4.20251
14.2	-6785	2078	-7619	-9372	-9014		1534.35	3.69793		1809.59	0.26096		1562.43	6.1084
14.2083	-6793	2073	-7622	-9371	-9016		1535.03	4.25326		1810.39	0.39636		1563.35	4.80591
14.2167	-6786	2073	-7625	-9370	-9018		1536.21	4.31621		1811.2	0.11007		1564.1	7.87014
14.225	-6789	2065	-7628	-9368	-9020		1536.84	5.59571		1820.44	0.0528		1564.72	0.43955
14.2333	-6796	2071	-7631	-9368	-9022		1537.77	3.27785		1821.18	0.07066		1565.36	8.91279
14.2417	-6792	2064	-7633	-9368	-9024		1538.76	3.7833		1823.31	0.4102		1566.27	1.31714
14.25	-6781	2056	-7635	-9368	-9026		1539.71	6.86334		1826.27	0.15353		1566.81	3.62316
14.2583	-6793	2071	-7637	-9369	-9026		1540.51	5.76197		1829.5	1.75585		1567.92	10.4588
14.2667	-6790	2050	-7637	-9371	-9025		1541.4	0.72826		1831.48	0.07097		1568.61	1.60207
14.275	-6803	2043	-7637	-9372	-9023		1541.99	5.24082		1832.09	0.53881		1569.65	5.22511
14.2833	-6792	2046	-7637	-9374	-9021		1542.97	8.44507		1838.31	0.0659		1570.52	0.38405
14.2917	-6800	2039	-7638	-9374	-9021		1543.78	4.1821		1840.99	0.04442		1571.13	4.99937
14.3	-6828	2037	-7639	-9373	-9022		1544.87	6.56855		1842.71	0.68868		1571.94	4.30248
14.3083	-6820	2026	-7641	-9373	-9024		1545.46	1.66457		1849.99	0.31119		1572.51	5.61574
14.3167	-6823	2018	-7644	-9373	-9027		1546.36	4.80331		1851.93	0.11048		1573.19	0.67154
14.325	-6846	2011	-7647	-9375	-9029		1547.31	3.9306		1854.41	0.10088		1573.77	4.0999
14.3333	-6840	2009	-7649	-9376	-9032		1547.99	3.89537		1854.99	0.03444		1574.51	5.78442
14.3417	-6830	2025	-7651	-9377	-9034		1548.94	2.71967		1868.9	0.99319		1575.36	4.55715
14.35	-6836	2007	-7652	-9378	-9036		1549.74	2.27102		1869.93	0.18979		1576.44	10.4225
14.3583	-6849	2014	-7651	-9379	-9038		1550.37	0.79339		1871.88	0.06599		1577.65	2.54686
14.3667	-6843	2007	-7651	-9380	-9039		1551.14	3.357		1874.5	0.34822		1578.76	5.9168
14.375	-6852	2013	-7651	-9383	-9039		1551.9	3.30888		1878.19	0.27963		1579.78	2.85805
14.3833	-6871	1992	-7651	-9385	-9037		1552.56	1.85058		1879.13	0.88602		1580.58	4.27434
14.3917	-6863	1998	-7652	-9388	-9036		1553.15	3.8111		1883.85	0.08003		1581.79	4.44421
14.4	-6870	1996	-7653	-9391	-9035		1553.93	1.00907		1887.46	1.35767		1582.6	6.66285
14.4083	-6874	1986	-7654	-9392	-9035		1554.69	5.12071		1888.29	0.72952		1583.6	4.26699
14.4167	-6878	1969	-7654	-9393	-9035		1555.86	0.78213		1891.12	1.10592		1584.28	3.03607
14.425	-6877	1956	-7655	-9392	-9035		1556.63	2.38856		1892.44	0.51043		1585.31	3.02171
14.4333	-6880	1958	-7655	-9391	-9035		1557.58	2.78647		1894.92	0.35718		1586.03	3.84492
14.4417	-6887	1960	-7655	-9390	-9035		1558.18	2.6684		1897.47	0.52486		1587.08	4.19245
14.45	-6879	1950	-7657	-9389	-9038		1559.45	2.18213		1898.54	0.36511		1588.07	5.69345
14.4583	-6908	1963	-7660	-9387	-9042		1560.08	0.90643		1900.02	0.17551		1588.8	1.43245
14.4667	-6915	1958	-7663	-9385	-9046		1560.86	3.23165		1909.53	0.54152		1589.38	1.71469
14.475	-6927	1959	-7665	-9383	-9050		1561.82	2.08481		1911.14	0.20405		1590.16	2.82023
14.4833	-6929	1953	-7667	-9383	-9052		1562.7	2.69933		1916.73	0.07627		1590.74	1.57013
14.4917	-6933	1950	-7667	-9383	-9054		1563.22	1.63927		1918.19	0.07264		1591.66	5.34268
14.5	-6937	1953	-7667	-9385	-9055		1564.14	0.84984		1921.28	0.23206		1592.47	9.43981
14.5083	-6948	1957	-7667	-9388	-9055		1564.73	4.09815		1929.98	0.17702		1593.42	4.85848
14.5167	-6940	1951	-7667	-9392	-9056		1565.64	4.13785		1934.97	0.38165		1594.3	5.67256
14.525	-6950	1955	-7668	-9395	-9057		1566.85	12.5076		1936.16	0.11317		1595.08	4.89945
14.5333	-6969	1940	-7668	-9396	-9058		1568.11	5.74626		1939.47	0.09288		1595.98	13.7402
14.5417	-6970	1946	-7669	-9396	-9058		1568.94	6.39636		1943.39	1.00103		1596.85	4.33172
14.55	-6983	1924	-7669	-9393	-9057		1570.05	4.48763		1946.06	0.88034		1597.75	5.02437
14.5583	-6985	1937	-7671	-9390	-9056		1571.2	3.18391		1949.12	1.04357		1598.46	2.37292
14.5667	-6989	1932	-7674	-9388	-9056		1571.89	2.3014		1954.5	0.99483		1599.07	3.55861
14.575	-7010	1925	-7678	-9386	-9057		1572.88	9.92453		1955.74	0.12109		1599.89	4.76058
14.5833	-7003	1923	-7682	-9386	-9058		1573.52	1.79981		1984.42	0.57738		1600.68	2.88415
14.5917	-7002	1940	-7687	-9389	-9059		1574.33	2.20247		1990.15	0.12463		1601.25	0.31273
14.6	-7005	1930	-7690	-9392	-9061		1575.16	0.51498		1993.88	0.71751		1601.79	6.76422
14.6083	-7012	1924	-7692	-9396	-9062		1575.8	1.8976					1602.63	6.09487
14.6167	-7036	1929	-7692	-9399	-9062		1576.42	2.67469					1603.26	1.77656
14.625	-7030	1946	-7692	-9401	-9061		1577.01	0.79041					1604.14	5.64248
14.6333	-7034	1927	-7692	-9401	-9062		1577.98	1.84229					1604.8	1.06605
14.6417	-7050	1931	-7691	-9400	-9063		1578.6	4.22891					1605.66	0.67986
14.65	-7050	1921	-7689	-9399	-9066		1580.07	3.8119					1606.43	2.03935
14.6583	-7057	1933	-7688	-9397	-9069		1581.27	0.18947					1607.08	1.28931
14.6667	-7079	1934	-7687	-9396	-9072		1581.77	3.79531					1607.82	3.31005
14.675	-7081	1934	-7687	-9396	-9073		1582.6	3.74171					1608.8	3.86885
14.6833	-7082	1946	-7688	-9397	-9072		1583.58	0.6235					1609.69	2.85278
14.6917	-7095	1945	-7690	-9399	-9071		1584.93	4.23778					1610.5	9.338
14.7	-7104	1948	-7692	-9401	-9070		1585.76	7.45804					1611.13	1.72815
14.7083	-7094	1937	-7693	-9402	-9068		1587.1	3.26247					1611.74	1.6943
14.7167	-7106	1949	-7694	-9401	-9067		1587.73	4.69447					1612.74	5.71605
14.725	-7109	1954	-7694	-9400	-9065		1588.23	1.9368					1614.46	3.51213
14.7333	-7119	1944	-7695	-9398	-9063		1589.11	5.65396					1614.99	0.27432
14.7417	-7108	1960	-7695	-9396	-9061		1590.25	4.02143					1615.89	2.38529
14.75	-7118	1952	-7695	-9395	-9061		1591.85	4.29032					1617.26	2.19899
14.7583	-7123	1956	-7695	-9395	-9062		1592.93	3.95357					1617.87	3.68243
14.7667	-7135	1953	-7694	-9395	-9064		1593.8	4.32267					1618.89	2.7018
14.775	-7126	1969	-7693	-9394	-9066		1594.51	4.78471					1619.73	3.95224
14.7833	-7151	1965	-7691	-9392	-9068		1595.43	3.79221					1620.65	2.21673
14.7917	-7152	1956	-7691	-9391	-9069		1596.24	8.09538					1621.74	3.36083
14.8	-7156	1970	-7691	-9391	-9070		1597.31	1.01825					1622.86	1.57237
14.8083	-7154	1955	-7691	-9392	-9070		1598.35	1.72018					1623.77	1.76889
14.8167	-7161	1966	-7691	-9395	-9069		1599.15	2.60865					1624.31	5.25516
14.825	-7157	1970	-7692	-9397	-9066		1599.81	1.66205					1625.18	3.51722
14.8333	-7156	1967	-7694	-9399	-9064		1600.88	3.48297					1625.86	4.70138
14.8417	-7166	1980	-7697	-9400	-9062		1601.84	3.55046					1626.82	4.81956
14.85	-7168	1988	-7699	-9400	-9060		1602.41	0.74993					1627.8	2.30452
14.8583	-7163	1979	-7699	-9400	-9059		1603.06	1.91179					1628.34	0.31088
14.8667	-7160	1986	-7697	-9399	-9059		1603.71	7.12548					1628.97	2.44868
14.875	-7174	1984	-7694	-9398	-9058		1604.94	2.23842					1629.55	4.54947
14.8833	-7169	1970	-7692	-9398	-9056		1605.63	6.11025					1630.11	0.72906
14.8917	-7173	1985	-7692	-9398	-9054		1606.95	5.51544					1630.89	0.5698
14.9	-7174	1980	-7693	-9397	-9053		1607.86	0.3561					1631.53	5.5894
14.9083	-7189	1994	-7695	-9396	-9051		1608.55	2.36565					1632.36	4.11528
14.9167	-7187	1988	-7696	-9393	-9051		1609.88	2.51074					1633.51	4.10745
14.925	-7191	2006	-7696	-9391	-9050		1610.58	2.18314					1634.45	3.63784
14.9333	-7190	2013	-7694	-9389	-9050		1611.52	0.33836					1635.32	4.24815
14.9417	-7195	2012	-7692	-9386	-9049		1612.34	2.80743					1636.06	0.34363
14.95	-7199	2020	-7690	-9385	-9047		1612.93	1.10792					1636.63	1.63605
14.9583	-7194	2021	-7688	-9384	-9044		1613.57	3.26892					1637.48	2.73805
14.9667	-7183	2020	-7687	-9385	-9041		1614.76	3.2708					1638.23	0.54154
14.975	-7204	2017	-7688	-9386	-9038		1615.63	3.14484					1638.82	2.62586
14.9833	-7198	2027	-7688	-9387	-9035		1616.45	3.87611					1639.34	0.29538
14.9917	-7209	2031	-7686	-9389	-9032		1617.07	1.49736					1640.06	0.16245
15	-7215	2031	-7684	-9390	-9030		1618.3	1.11212					1640.72	2.10522
15.0083	-7202	2037	-7683	-9389	-9027		1619.05	1.13186					1641.66	5.79496
15.0167	-7220	2033	-7682	-9387	-9024		1619.76	4.42914					1642.61	1.91589
15.025	-7216	2047	-7683	-9383	-9021		1620.48	0.88571					1643.29	0.46555
15.0333	-7208	2047	-7686	-9380	-9017		1621.3	3.73086					1643.96	8.72446
15.0417	-7210	2046	-7689	-9376	-9013		1622.15	3.08862					1645.03	3.85815
15.05	-7186	2067	-7691	-9374	-9010		1622.73	2.60049					1645.93	2.42742
15.0583	-7204	2078	-7691	-9372	-9008		1623.43	1.81522					1646.56	5.48964
15.0667	-7202	2062	-7688	-9371	-9009		1624.45	4.36932					1647.35	3.65945
15.075	-7199	2075	-7684	-9370	-9010		1625.24	0.7518					1647.99	2.08857
15.0833	-7201	2073	-7682	-9370	-9012		1626	1.791					1648.54	2.19094
15.0917	-7200	2070	-7681	-9369	-9013		1626.69	0.26596					1649.71	6.23381
15.1	-7194	2083	-7682	-9368	-9011		1627.3	1.76677					1650.46	6.47834
15.1083	-7179	2078	-7683	-9368	-9008		1628.3	1.23815					1651.22	3.63173
15.1167	-7181	2092	-7683	-9368	-9003		1629.36	5.22222					1652.17	4.82565
15.125	-7170	2089	-7682	-9368	-8998		1630.14	1.33051					1652.98	1.89357
15.1333	-7173	2082	-7679	-9369	-8992		1630.77	1.13111					1653.71	2.88248
15.1417	-7161	2103	-7675	-9370	-8987		1631.82	2.39469					1654.52	1.87472
15.15	-7177	2104	-7670	-9371	-8981		1632.68	0.60731					1655.34	0.88451
15.1583	-7174	2105	-7666	-9370	-8976		1633.32	5.29014					1656.18	2.82543
15.1667	-7176	2091	-7664	-9369	-8972		1634.38	5.58703					1656.83	3.48182
15.175	-7167	2114	-7663	-9368	-8968		1635.21	1.27608					1657.35	6.32094
15.1833	-7164	2109	-7665	-9366	-8965		1635.84	0.64918					1657.88	0.67512
15.1917	-7177	2121	-7668	-9364	-8962		1636.42	1.64966					1658.91	1.90567
15.2	-7171	2115	-7670	-9363	-8960		1637.64	1.96083					1660.13	6.06822
15.2083	-7161	2137	-7671	-9362	-8957		1639.08	0.44352					1661.02	1.65384
15.2167	-7170	2141	-7671	-9362	-8956		1639.88	1.15685					1662.02	0.43092
15.225	-7164	2148	-7669	-9360	-8956		1640.73	1.35453					1662.71	3.04111
15.2333	-7146	2145	-7667	-9357	-8954		1641.52	3.84685					1663.49	1.22638
15.2417	-7150	2129	-7665	-9352	-8952		1642.37	0.57088					1664.4	1.12538
15.25	-7130	2148	-7664	-9348	-8949		1642.88	0.68552					1665.85	0.4657
15.2583	-7138	2140	-7665	-9344	-8947		1643.75	0.88068					1666.97	5.95965
15.2667	-7129	2140	-7667	-9343	-8948		1644.72	0.83695					1667.55	0.24577
15.275	-7117	2141	-7668	-9344	-8951		1645.37	3.18996					1668.12	1.29099
15.2833	-7108	2146	-7668	-9347	-8955		1646.43	5.59228					1669.28	4.90662
15.2917	-7126	2153	-7667	-9349	-8958		1647.2	0.80342					1670.34	5.80703
15.3	-7112	2166	-7666	-9351	-8961		1647.95	4.876					1671.25	1.94358
15.3083	-7110	2160	-7664	-9352	-8961		1648.54	0.49849					1672.14	1.28609
15.3167	-7094	2160	-7661	-9351	-8960		1649.08	5.63724					1672.92	1.04302
15.325	-7087	2159	-7657	-9350	-8958		1650.39	3.13206					1673.65	2.54852
15.3333	-7087	2185	-7653	-9351	-8957		1651.73	3.95398					1675	2.4542
15.3417	-7093	2170	-7650	-9353	-8959		1652.47	0.6616					1676.22	5.28379
15.35	-7069	2188	-7647	-9353	-8962		1653.41	3.16033					1677.15	6.93875
15.3583	-7069	2189	-7645	-9351	-8966		1655.52	6.48564					1678.01	1.71053
15.3667	-7070	2198	-7644	-9347	-8969		1656.39	0.95276					1678.66	4.42943
15.375	-7065	2215	-7643	-9342	-8969		1656.91	0.6984					1679.42	2.24794
15.3833	-7053	2228	-7642	-9338	-8968		1657.57	5.158					1680.2	1.98341
15.3917	-7037	2218	-7641	-9337	-8968		1658.2	2.67941					1680.97	1.11773
15.4	-7030	2217	-7639	-9338	-8968		1658.88	0.64267					1681.87	0.31117
15.4083	-7011	2235	-7638	-9341	-8968		1659.5	1.49497					1682.56	8.99697
15.4167	-7006	2230	-7638	-9344	-8969		1660.24	5.34158					1683.29	2.16041
15.425	-7000	2220	-7638	-9346	-8970		1661	1.07884					1684.08	0.52962
15.4333	-6988	2236	-7637	-9346	-8971		1661.75	0.9757					1684.61	4.63812
15.4417	-7003	2237	-7636	-9346	-8972		1662.47	3.02055					1685.24	1.09693
15.45	-6983	2228	-7635	-9345	-8972		1663.11	3.52665					1686.1	0.89175
15.4583	-7000	2233	-7636	-9344	-8972		1663.79	9.6786					1687.27	2.09467
15.4667	-6992	2245	-7638	-9342	-8972		1664.53	4.34572					1687.95	0.0388
15.475	-6987	2232	-7641	-9341	-8972		1665.22	1.06125					1688.6	0.81355
15.4833	-6975	2234	-7644	-9340	-8973		1666.88	2.58662					1689.95	1.05449
15.4917	-6956	2247	-7646	-9341	-8975		1667.58	1.33208					1690.75	0.6779
15.5	-6948	2248	-7647	-9342	-8977		1668.22	1.51198					1691.67	0.04245
15.5083	-6950	2264	-7646	-9342	-8978		1668.84	0.4185					1692.3	2.7354
15.5167	-6943	2258	-7643	-9341	-8977		1669.63	1.01829					1693.11	3.82053
15.525	-6943	2260	-7639	-9339	-8976		1670.4	2.31724					1693.69	1.21243
15.5333	-6929	2272	-7635	-9337	-8975		1671.21	0.55481					1694.42	2.05724
15.5417	-6931	2277	-7631	-9335	-8973		1671.84	5.63314					1695.75	5.15103
15.55	-6914	2275	-7629	-9333	-8974		1672.64	2.02582					1696.93	0.62819
15.5583	-6917	2293	-7629	-9331	-8975		1674.19	2.64222					1697.97	2.04883
15.5667	-6900	2297	-7628	-9330	-8978		1675.18	3.7457					1698.71	3.90192
15.575	-6903	2305	-7627	-9331	-8981		1676.08	1.16027					1699.89	2.57353
15.5833	-6890	2305	-7625	-9334	-8984		1677.48	7.14791					1700.65	0.28447
15.5917	-6880	2301	-7622	-9338	-8986		1678.14	0.51954					1701.55	3.73868
15.6	-6867	2305	-7620	-9343	-8985		1678.69	0.05584					1702.33	2.11157
15.6083	-6867	2316	-7620	-9345	-8984		1679.47	1.24405					1703.39	8.65778
15.6167	-6861	2308	-7620	-9345	-8983		1680.14	1.0259					1704.47	1.63174
15.625	-6846	2311	-7618	-9344	-8981		1681.06	1.17537					1705.17	0.59085
15.6333	-6845	2316	-7616	-9343	-8981		1682.18	2.87038					1706.05	0.77736
15.6417	-6845	2336	-7614	-9342	-8981		1683.2	2.09718					1707.19	2.99079
15.65	-6843	2336	-7612	-9343	-8983		1684.13	5.31713					1708.05	0.60094
15.6583	-6842	2333	-7612	-9346	-8986		1685.74	2.75745					1708.6	0.81068
15.6667	-6826	2334	-7614	-9347	-8990		1686.53	2.57614					1709.6	2.34656
15.675	-6816	2340	-7618	-9347	-8993		1687.79	0.8248					1710.81	4.83303
15.6833	-6816	2346	-7621	-9345	-8995		1688.61	0.37072					1711.52	0.57414
15.6917	-6814	2331	-7623	-9343	-8995		1689.19	1.4805					1712.83	5.20201
15.7	-6809	2343	-7624	-9340	-8992		1689.77	0.70463					1713.95	0.60824
15.7083	-6796	2345	-7624	-9338	-8989		1690.81	1.88547					1714.65	1.20973
15.7167	-6802	2360	-7624	-9336	-8987		1691.37	1.58332					1715.76	2.29975
15.725	-6802	2368	-7623	-9335	-8985		1692.12	2.91813					1716.76	4.85613
15.7333	-6798	2356	-7622	-9335	-8986		1693.17	6.61599					1717.71	0.16412
15.7417	-6782	2370	-7622	-9336	-8988		1693.97	1.8892					1718.31	1.16491
15.75	-6792	2382	-7623	-9337	-8992		1695.19	4.80831					1719.21	1.79059
15.7583	-6786	2370	-7625	-9338	-8995		1695.92	2.39145					1720.34	2.56844
15.7667	-6776	2375	-7628	-9341	-8999		1696.68	0.71774					1721.33	0.42844
15.775	-6761	2378	-7631	-9343	-9003		1697.74	0.83671					1722.36	2.96724
15.7833	-6754	2379	-7633	-9344	-9007		1698.76	2.55518					1723.43	0.34249
15.7917	-6760	2368	-7633	-9345	-9009		1699.55	3.1453					1724.09	0.94877
15.8	-6749	2359	-7632	-9345	-9010		1700.21	1.379					1724.77	0.22523
15.8083	-6736	2370	-7629	-9346	-9010		1701.01	0.80292					1725.53	4.9799
15.8167	-6733	2368	-7626	-9348	-9010		1701.9	0.86789					1726.7	2.85441
15.825	-6740	2370	-7626	-9352	-9009		1702.5	0.70976					1727.87	3.41892
15.8333	-6733	2373	-7627	-9356	-9009		1703.26	1.20494					1728.41	0.53658
15.8417	-6731	2363	-7628	-9361	-9009		1704.92	0.5894					1729.85	2.37467
15.85	-6719	2379	-7630	-9364	-9011		1705.97	1.27971					1730.79	2.37948
15.8583	-6738	2379	-7631	-9365	-9012		1706.81	0.10396					1731.73	2.07345
15.8667	-6728	2394	-7630	-9365	-9014		1707.32	0.26164					1732.34	0.7626
15.875	-6727	2400	-7628	-9365	-9016		1708.31	2.90035					1732.91	0.88487
15.8833	-6724	2415	-7628	-9364	-9018		1709.66	1.10191					1734	2.33207
15.8917	-6707	2413	-7628	-9364	-9020		1710.54	4.60662					1734.7	0.3685
15.9	-6706	2421	-7629	-9365	-9022		1711.71	1.28079					1735.51	0.78883
15.9083	-6688	2425	-7630	-9367	-9024		1712.46	3.5673					1736.28	1.69945
15.9167	-6704	2421	-7630	-9371	-9026		1713.26	0.67424					1737.1	1.02259
15.925	-6692	2400	-7631	-9375	-9028		1714.13	1.11075					1737.76	1.23145
15.9333	-6699	2405	-7633	-9378	-9029		1714.71	0.06934					1738.72	0.49636
15.9417	-6685	2407	-7632	-9380	-9029		1715.3	5.39525					1740.01	1.43309
15.95	-6672	2400	-7629	-9381	-9029		1716.35	2.23356					1740.61	1.65991
15.9583	-6674	2403	-7624	-9384	-9030		1717.35	1.31078					1741.18	0.83632
15.9667	-6675	2413	-7620	-9387	-9032		1717.94	1.13572					1742.17	4.48639
15.975	-6665	2408	-7619	-9392	-9034		1718.97	3.8475					1743.13	0.40468
15.9833	-6646	2404	-7622	-9396	-9036		1719.95	1.93836					1744.03	0.73459
15.9917	-6642	2425	-7629	-9398	-9037		1720.94	0.30624					1746.23	1.48938
16	-6656	2420	-7638	-9401	-9038		1721.94	0.40941					1747.14	2.02759
16.0083	-6650	2428	-7646	-9403	-9041		1722.67	0.26044					1748.33	0.69432
16.0167	-6640	2431	-7652	-9406	-9045		1723.56	2.54056					1749.48	0.7813
16.025	-6634	2440	-7656	-9409	-9050		1724.42	3.37392					1750.17	0.38414
16.0333	-6638	2433	-7659	-9411	-9054		1724.98	3.94992					1750.96	1.76287
16.0417	-6646	2450	-7659	-9413	-9057		1725.74	1.37934					1752.08	6.37857
16.05	-6648	2434	-7659	-9414	-9059		1726.73	0.28247					1753.12	0.83079
16.0583	-6636	2431	-7659	-9414	-9059		1727.89	3.03928					1754.56	1.16912
16.0667	-6646	2433	-7659	-9414	-9059		1728.93	1.0839					1755.73	0.82065
16.075	-6623	2421	-7661	-9415	-9060		1729.98	0.96678					1756.35	2.07301
16.0833	-6625	2429	-7664	-9416	-9062		1731.03	2.15251					1757.31	0.91914
16.0917	-6625	2431	-7668	-9417	-9066		1731.8	0.7665					1757.9	0.21311
16.1	-6628	2419	-7673	-9418	-9069		1733.56	2.65685					1759.34	0.45441
16.1083	-6610	2416	-7678	-9420	-9073		1734.16	0.16569					1760.32	1.58026
16.1167	-6603	2426	-7682	-9424	-9076		1735.13	0.05328					1761.38	0.33352
16.125	-6600	2421	-7684	-9429	-9079		1735.98	0.03938					1762.47	0.65784
16.1333	-6591	2427	-7685	-9434	-9081		1737.32	3.37659					1763.7	1.63103
16.1417	-6606	2439	-7686	-9438	-9084		1738.5	1.68073					1764.54	0.12719
16.15	-6608	2445	-7686	-9439	-9085		1739.26	1.3809					1765.39	1.77703
16.1583	-6602	2428	-7687	-9440	-9086		1740.45	2.04779					1766.05	2.03128
16.1667	-6619	2447	-7687	-9440	-9085		1741.13	2.59593					1766.98	1.15368
16.175	-6595	2431	-7687	-9442	-9084		1741.74	3.75453					1767.86	0.61199
16.1833	-6582	2443	-7686	-9444	-9085		1743.38	3.14495					1768.51	1.02586
16.1917	-6573	2433	-7686	-9449	-9086		1744.28	1.33509					1769.19	7.07372
16.2	-6578	2440	-7688	-9455	-9090		1745.1	0.30257					1770.44	2.85964
16.2083	-6559	2427	-7692	-9460	-9095		1746.18	1.34643					1771.07	2.62071
16.2167	-6556	2440	-7698	-9464	-9101		1747.26	0.21165					1771.78	1.01171
16.225	-6560	2439	-7703	-9466	-9107		1748	0.53019					1772.44	2.02732
16.2333	-6558	2450	-7707	-9468	-9113		1748.93	1.57498					1773.37	4.8905
16.2417	-6538	2450	-7710	-9471	-9118		1749.56	0.97123					1774.07	0.20313
16.25	-6539	2442	-7713	-9475	-9122		1750.08	1.96724					1775.02	2.27911
16.2583	-6533	2439	-7716	-9480	-9124		1751.1	0.70755					1775.86	2.62304
16.2667	-6539	2428	-7721	-9485	-9126		1753.04	3.05891					1776.56	2.8992
16.275	-6524	2429	-7727	-9489	-9127		1753.72	0.23141					1777.26	0.97205
16.2833	-6536	2436	-7732	-9493	-9130		1756.17	1.55094					1777.97	2.26668
16.2917	-6514	2435	-7736	-9495	-9133		1758.18	1.21401					1778.51	0.48141
16.3	-6529	2438	-7740	-9497	-9137		1759.29	0.91131					1779.03	0.19264
16.3083	-6509	2437	-7744	-9500	-9141		1761.37	1.22146					1779.76	3.99571
16.3167	-6519	2436	-7749	-9503	-9144		1762.18	0.8878					1780.74	0.26015
16.325	-6517	2434	-7753	-9507	-9145		1762.7	0.16632					1781.32	1.22788
16.3333	-6526	2439	-7758	-9512	-9147		1764.74	0.16736					1782.16	0.17622
16.3417	-6518	2440	-7761	-9516	-9149		1765.29	0.047					1783.15	1.68635
16.35	-6528	2431	-7764	-9521	-9152		1766.53	0.83385					1783.92	0.87904
16.3583	-6515	2419	-7766	-9525	-9156		1768.91	1.24136					1784.55	0.55965
16.3667	-6506	2426	-7769	-9528	-9159		1770.09	0.10209					1785.2	1.22371
16.375	-6511	2433	-7772	-9530	-9162		1770.64	1.68999					1785.85	0.08631
16.3833	-6499	2412	-7776	-9531	-9165		1771.45	0.43217					1786.47	1.93286
16.3917	-6507	2430	-7780	-9532	-9168		1772.09	0.98595					1787.56	0.33408
16.4	-6513	2413	-7784	-9532	-9171		1773.03	1.00662					1788.62	0.65437
16.4083	-6516	2425	-7786	-9532	-9174		1773.9	1.03999					1789.91	1.24551
16.4167	-6510	2422	-7790	-9534	-9176		1775.15	0.56761					1790.73	1.68665
16.425	-6519	2427	-7794	-9536	-9179		1776.38	0.38975					1791.79	0.48827
16.4333	-6502	2438	-7799	-9541	-9183		1777.41	3.28802					1793.09	1.50056
16.4417	-6515	2430	-7805	-9546	-9188		1778.65	0.55973					1794.09	5.16003
16.45	-6510	2421	-7811	-9552	-9193		1780.42	0.99045					1794.81	0.51939
16.4583	-6512	2431	-7816	-9558	-9200		1781.34	0.67903					1795.4	2.55642
16.4667	-6505	2422	-7819	-9563	-9207		1782.31	0.30914					1796.02	0.51444
16.475	-6507	2413	-7822	-9568	-9213		1784.73	0.25175					1796.87	1.93001
16.4833	-6505	2417	-7824	-9573	-9219		1785.9	0.05736					1797.72	0.48269
16.4917	-6513	2431	-7827	-9578	-9223		1786.72	1.88043					1799.65	1.0266
16.5	-6522	2417	-7832	-9582	-9225		1787.86	1.22061					1800.4	0.92598
16.5083	-6531	2431	-7839	-9586	-9227		1789.69	1.31295					1802.31	0.2174
16.5167	-6514	2420	-7846	-9590	-9229		1790.49	0.50383					1803.24	0.23902
16.525	-6515	2411	-7852	-9595	-9230		1791.76	0.54159					1804.31	0.62
16.5333	-6498	2425	-7858	-9599	-9233		1792.53	0.22588					1804.89	1.57771
16.5417	-6501	2414	-7863	-9604	-9235		1793.44	1.08414					1805.71	1.81679
16.55	-6506	2413	-7867	-9609	-9238		1794.51	1.1909					1806.95	0.74752
16.5583	-6507	2406	-7872	-9614	-9241		1796.51	1.66316					1807.85	0.33167
16.5667	-6508	2397	-7880	-9619	-9244		1798.06	0.39729					1808.77	1.52132
16.575	-6506	2379	-7889	-9623	-9247		1799.72	0.74521					1809.66	0.7695
16.5833	-6495	2383	-7896	-9628	-9250		1800.76	0.75608					1810.82	3.3234
16.5917	-6518	2377	-7902	-9633	-9255		1802.46	1.18374					1811.8	0.7447
16.6	-6508	2375	-7907	-9638	-9260		1803.23	1.19687					1812.87	0.27405
16.6083	-6521	2358	-7909	-9643	-9266		1804.04	1.24308					1813.85	0.908
16.6167	-6530	2372	-7912	-9647	-9272		1805.37	0.25018					1814.45	0.24034
16.625	-6536	2374	-7917	-9651	-9276		1806.31	0.14786					1815.57	2.00247
16.6333	-6539	2366	-7924	-9654	-9279		1807.25	1.12601					1816.29	1.50611
[truncated: 4,604 more rows]

## Sheet: Fig. 3
Fig.3B
Enzyme activity	IU/mg						Enzyme activity after 24h at 37℃		IU/mg
Mutants	Parameter 1	Parameter 2	Parameter 3	Mean	Standard Deviation		Mutants	Parameter 1	Parameter 2	Parameter 3	Mean	Standard Deviation
NST-WT	0.78152	0.78145	0.78147	0.78148	3.60555e-05		NST-WT	0.19861	0.25677	0.18792	0.214433	0.0370522
NST-design1	0.82418	0.81676	0.82321	0.82047	0.00524673		NST-design1	0.59078	0.58741	0.59127	0.58982	0.00210145
NST-design2	0.79247	0.80956	0.83684	0.801015	0.0120845		NST-design2	0.73786	0.71598	0.72742	0.727087	0.0109438
NST-design3	0.77845	0.77412	0.77957	0.77738	0.00287825		NST-design3	0.83345	0.83292	0.8319	0.832757	0.000787803
NST-design4	0.8001	0.80084	0.79978	0.80024	0.000543691		NST-design4	0.90551	0.91997	0.91241	0.91263	0.00723251
Fig.3D	IU/L
Mutants	Parameter 1	Parameter 2	Parameter 3	Mean	Standard Deviation
NST-WT	54.23	12.88	41.9	36.3367	21.229
NST-M1	136.51	158.92	155.73	150.387	12.1229
T872L	143.25	173.33	148.71	155.097	16.0248
T801I	155.27	149.02	160.24	154.843	5.62216
T701I	134.25	165.42	162.75	154.14	17.2769
N705A	87.91	138.76	107.23	111.3	25.6682
N705D	144.88	138.27	147.19	143.447	4.62952
S742K	134.25	176.01	153.98	154.747	20.8906
S742R	174.89	153.52	134.47	154.293	20.2211
D843E	172.56	163.29	173.64	169.83	5.68949
A846K	175.02	133.91	163.65	157.527	21.228
A846R	127.68	123.84	131.04	127.52	3.60267
I761L	176.94	163.58	169.22	169.913	6.70693
K787D	175.53	148.65	170.95	165.043	14.3805
K787E	144.28	144.89	136.01	141.727	4.96016
M791I	164.73	169.12	169.62	167.823	2.69055
M791L	150.85	152.22	151.2	151.423	0.711782
Y864Q	101.56	113.13	113.86	109.517	6.90034
Y864K	158.91	155.36	166.96	160.41	5.94369
Y864H	148.22	139.57	159.29	149.027	9.88472
R688K	167.92	150.45	165.03	161.133	9.3642
K698A	113.84	134.58	131.79	126.737	11.2556
K698V	182.47	174.36	170.56	175.797	6.08359
K698I	147.47	127.54	157.29	144.1	15.1586
Y768Q	168.91	175.28	169.69	171.293	3.47451
Y768N	173.82	172.55	173.19	173.187	0.635007
N771S	167.21	162.94	160.86	163.67	3.23733
N771D	146.42	141.35	139.11	142.293	3.74519
Fig.3E	IU/L
Mutants	Parameter 1	Parameter 2	Parameter 3	Mean	Standard Deviation
NST-M1	148.71	147.77	155.44	150.64	4.18341
T872L/T701I	130.67	128.96	131.47	130.367	1.2822
T872L/T801I	189	189.37	190.83	189.733	0.967592
T872L/T701I/T801I	84.2	87.25	81.81	84.42	2.72666
S742K/D843E	175.33	178.27	175.2	176.267	1.73615
S742K/A846K	168.12	165.46	171.27	168.283	2.90844
S742R/A846K	135.67	134.42	134.8	134.963	0.640807
D843E/A846K	150.22	148.82	153.88	150.973	2.61276
S742K/D843E/A846K	202.53	199.35	202.79	201.557	1.91545
M2-S742K/D843E/A846K	276.33	272.61	275.43	274.79	1.94082
I761L/M791I	167.52	166.97	165.18	166.557	1.22353
I761L/Y864K	161.23	160.09	161.92	161.08	0.924175
I761L/K787D	195.11	196.81	194.74	195.553	1.10392
K787D/Y864K	168.68	172.85	167.91	169.813	2.65786
I761L/Y864H	208.37	212.61	205.17	208.717	3.7321
R688K/Y768Q	155.2	156.69	154.6	155.497	1.07612
K698V/Y768Q	193.08	195.28	192.69	193.683	1.39644
R688K/Y768Q/N771S	131.36	132.72	133.75	132.61	1.19879
R688K/N771S	195.92	193.23	194.12	194.423	1.37041
M4-R688K/N771S	340.86	345.11	335.88	340.617	4.61981
M6-I761L/Y864H/R688K/N771S	410.12	424.84	438.84	424.6	14.36

## Sheet: Fig. 4
Fig.4B
Enzyme activity							Enzyme Stability
Mutants	Parameter 1	Parameter 2	Parameter 3	Mean	Standard Deviation		Parameter 1	Parameter 2	Parameter 3	Mean	Standard Deviation
NST-WT	495.35	502.95	523.28	507.193	14.4404		0.94	0.66	1.45	1.01667	0.400541
NST-M1	883.72	932.19	897.84	904.583	24.9287		3.98	4.38	3.58	3.98	0.4
NST-M8	1184.8	1241.1	1261.76	1229.22	39.8317		11.49	11.11	11.73	11.4433	0.312623
Fig.4C
Free NST-WT							Immobilized Z-NST-WT
Time (h)	Parameter 1	Parameter 2	Parameter 3	Mean	Standard Deviation		Time (h)	Parameter 1	Parameter 2	Parameter 3	Mean	Standard Deviation
0	100	100	100	100	0		0	100	100	100	100	0
0.5	68.42	70.86	74.1	71.1267	2.84937		0.5	66.27	70.89	72.25	69.8033	3.1346
1	0	0	0	0	0		1	2.32	6.22	4.24	4.26	1.95008
2	0	0	0	0	0		2	0	0	0	0	0
3	0	0	0	0	0		3	0	0	0	0	0
4	0	0	0	0	0		4	0	0	0	0	0
5	0	0	0	0	0		5	0	0	0	0	0
6	0	0	0	0	0		6	0	0	0	0	0
7	0	0	0	0	0		7	0	0	0	0	0
8	0	0	0	0	0		8	0	0	0	0	0
9	0	0	0	0	0		9	0	0	0	0	0
Free NST-M8							Immobilized Z-NST-M8
Time (h)	Parameter 1	Parameter 2	Parameter 3	Mean	Standard Deviation		Time (h)	Parameter 1	Parameter 2	Parameter 3	Mean	Standard Deviation
0	100	100	100	100	0		0	99.49	100	100	99.83	0.294449
0.5	100	100	100	100	0		0.5	96.87	98.14	100	98.3367	1.57424
1	100	100	100	100	0		1	97.98	97.03	99.57	98.1933	1.28337
2	84.25	84.59	86.41	85.0833	1.16144		2	90.94	94.67	96.08	93.8967	2.65583
3	73.58	75.27	75.18	74.6767	0.950807		3	93.08	97.55	100	96.8767	3.50879
4	69.67	69.61	72.18	70.4867	1.46678		4	96.93	95.59	98.42	96.98	1.41566
5	69.07	67.93	69.35	68.7833	0.752152		5	97.11	97.59	98.7	97.8	0.815537
6	53.39	53.75	55.62	54.2533	1.19718		6	92.59	96.4	97.63	95.54	2.62776
7	53.51	56.06	52.86	54.1433	1.6914		7	91.07	93.18	93.84	92.6967	1.44687
8	26.21	27.86	17.42	23.83	5.61219		8	94.5	95.75	97.06	95.77	1.28012
9	11.88	8.55	10.51	10.3133	1.67369		9	89.74	90.5	93.2	91.1467	1.81839
Fig.4D
	NST-WT	NST-M1	NST-M8
Half-life of enzyme at 37°C (days)	0.42	2.1	7.2
Enzyme activity(IU/mg)	505	909	1280
Catalytic efficiency(μM/s)	3.76	3.8	5.55
Substrate concentration(g/L)	6.14	12.5	24.58
Synthetic efficiency(g/L)	0.69	2.45	4.84

## Sheet: Fig. 5B
Fig.5B	PAMN-HPLC
UFH			HS			Enoxaparin			Nadroparin			Dalteparin			Fondaparinux			Dekaparin			K5EH
R.T(min)	Absorbance 232nm(mV)		R.T(min)	Absorbance 232nm(mV)		R.T(min)	Absorbance 232nm(mV)		R.T(min)	Absorbance 232nm(mV)		R.T(min)	Absorbance 232nm(mV)		R.T(min)	Absorbance 232nm(mV)		R.T(min)	Absorbance 232nm(mV)		R.T(min)	Absorbance 232nm(mV)
0	-371		0	-782		0	-1246		0	-701		0	-1130		0	-1096		0	-531		0	-9580
0.00833	-371		0.00833	-782		0.00833	-1246		0.00833	-695		0.00833	-1130		0.00833	-1096		0.00833	-531		0.00833	-9580
0.01667	-7		0.01667	-24		0.01667	-511		0.01667	-696		0.01667	-688		0.01667	-448		0.01667	-16		0.01667	-9014
0.025	-15		0.025	-55		0.025	-28		0.025	-687		0.025	-15		0.025	-26		0.025	-33		0.025	-9028
0.03333	-22		0.03333	-87		0.03333	-51		0.03333	-691		0.03333	-31		0.03333	-53		0.03333	-49		0.03333	-9040
0.04167	-30		0.04167	-117		0.04167	-73		0.04167	-695		0.04167	-50		0.04167	-80		0.04167	-65		0.04167	-9052
0.05	-38		0.05	-142		0.05	-94		0.05	-705		0.05	-72		0.05	-107		0.05	-80		0.05	-9065
0.05833	-43		0.05833	-164		0.05833	-114		0.05833	-709		0.05833	-95		0.05833	-131		0.05833	-94		0.05833	-9080
0.06667	-43		0.06667	-184		0.06667	-134		0.06667	-708		0.06667	-118		0.06667	-152		0.06667	-106		0.06667	-9098
0.075	-40		0.075	-204		0.075	-154		0.075	-703		0.075	-141		0.075	-172		0.075	-118		0.075	-9115
0.08333	-33		0.08333	-225		0.08333	-173		0.08333	-691		0.08333	-161		0.08333	-193		0.08333	-131		0.08333	-9131
0.09167	-24		0.09167	-246		0.09167	-194		0.09167	-700		0.09167	-180		0.09167	-215		0.09167	-146		0.09167	-9147
0.1	-17		0.1	-267		0.1	-217		0.1	-690		0.1	-197		0.1	-238		0.1	-163		0.1	-9163
0.10833	-10		0.10833	-287		0.10833	-240		0.10833	-703		0.10833	-214		0.10833	-262		0.10833	-180		0.10833	-9180
0.11667	-4		0.11667	-307		0.11667	-265		0.11667	-696		0.11667	-232		0.11667	-285		0.11667	-198		0.11667	-9199
0.125	4		0.125	-328		0.125	-288		0.125	-706		0.125	-253		0.125	-307		0.125	-217		0.125	-9217
0.13333	17		0.13333	-353		0.13333	-311		0.13333	-702		0.13333	-276		0.13333	-327		0.13333	-235		0.13333	-9235
0.14167	39		0.14167	-379		0.14167	-334		0.14167	-697		0.14167	-298		0.14167	-347		0.14167	-252		0.14167	-9255
0.15	71		0.15	-409		0.15	-356		0.15	-690		0.15	-321		0.15	-366		0.15	-266		0.15	-9274
0.15833	118		0.15833	-439		0.15833	-380		0.15833	-706		0.15833	-341		0.15833	-383		0.15833	-277		0.15833	-9293
0.16667	178		0.16667	-467		0.16667	-403		0.16667	-692		0.16667	-360		0.16667	-399		0.16667	-531		0.16667	-9310
0.175	244		0.175	-494		0.175	-424		0.175	-693		0.175	-379		0.175	-413		0.175	-531		0.175	-9325
0.18333	316		0.18333	-520		0.18333	-446		0.18333	-699		0.18333	-398		0.18333	-428		0.18333	-16		0.18333	-9337
0.19167	383		0.19167	-545		0.19167	-467		0.19167	-700		0.19167	-419		0.19167	-442		0.19167	-33		0.19167	-9347
0.2	443		0.2	-570		0.2	-490		0.2	-703		0.2	-438		0.2	-458		0.2	-49		0.2	-9357
0.20833	494		0.20833	-595		0.20833	-512		0.20833	-700		0.20833	-454		0.20833	-474		0.20833	-65		0.20833	-9367
0.21667	533		0.21667	-620		0.21667	-533		0.21667	-709		0.21667	-471		0.21667	-493		0.21667	-80		0.21667	-9379
0.225	561		0.225	-643		0.225	-553		0.225	-695		0.225	-488		0.225	-515		0.225	-94		0.225	-9393
0.23333	578		0.23333	-664		0.23333	-572		0.23333	-688		0.23333	-506		0.23333	-539		0.23333	-106		0.23333	-9407
0.24167	583		0.24167	-683		0.24167	-592		0.24167	-691		0.24167	-523		0.24167	-562		0.24167	-118		0.24167	-9421
0.25	582		0.25	-703		0.25	-614		0.25	-704		0.25	-542		0.25	-583		0.25	-131		0.25	-9432
0.25833	578		0.25833	-723		0.25833	-638		0.25833	-695		0.25833	-560		0.25833	-601		0.25833	-146		0.25833	-9441
0.26667	573		0.26667	-746		0.26667	-661		0.26667	-699		0.26667	-579		0.26667	-616		0.26667	-163		0.26667	-9448
0.275	568		0.275	-772		0.275	-684		0.275	-689		0.275	-597		0.275	-629		0.275	-180		0.275	-9457
0.28333	562		0.28333	-799		0.28333	-705		0.28333	-696		0.28333	-615		0.28333	-644		0.28333	-198		0.28333	-9469
0.29167	555		0.29167	-827		0.29167	-726		0.29167	-691		0.29167	-634		0.29167	-660		0.29167	-217		0.29167	-9482
0.3	545		0.3	-854		0.3	-747		0.3	-709		0.3	-653		0.3	-676		0.3	-235		0.3	-9498
0.30833	534		0.30833	-877		0.30833	-769		0.30833	-700		0.30833	-673		0.30833	-693		0.30833	-252		0.30833	-9515
0.31667	523		0.31667	-898		0.31667	-792		0.31667	-693		0.31667	-693		0.31667	-709		0.31667	-266		0.31667	-9532
0.325	513		0.325	-919		0.325	-814		0.325	-695		0.325	-712		0.325	-724		0.325	-277		0.325	-9552
0.33333	503		0.33333	-941		0.33333	-834		0.33333	-694		0.33333	-730		0.33333	-740		0.33333	-284		0.33333	-9570
0.34167	493		0.34167	-963		0.34167	-852		0.34167	-698		0.34167	-748		0.34167	-759		0.34167	-290		0.34167	-9584
0.35	484		0.35	-986		0.35	-868		0.35	-712		0.35	-766		0.35	-781		0.35	-298		0.35	-9597
0.35833	475		0.35833	-1008		0.35833	-884		0.35833	-688		0.35833	-784		0.35833	-804		0.35833	-309		0.35833	-9608
0.36667	467		0.36667	-1028		0.36667	-901		0.36667	-695		0.36667	-803		0.36667	-829		0.36667	-323		0.36667	-9621
0.375	460		0.375	-1048		0.375	-920		0.375	-708		0.375	-821		0.375	-850		0.375	-337		0.375	-9636
0.38333	454		0.38333	-1067		0.38333	-942		0.38333	-688		0.38333	-839		0.38333	-867		0.38333	-350		0.38333	-9652
0.39167	449		0.39167	-1086		0.39167	-967		0.39167	-690		0.39167	-857		0.39167	-882		0.39167	-361		0.39167	-9667
0.4	443		0.4	-1105		0.4	-993		0.4	-703		0.4	-876		0.4	-897		0.4	-372		0.4	-9682
0.40833	438		0.40833	-1124		0.40833	-1018		0.40833	-707		0.40833	-898		0.40833	-916		0.40833	-384		0.40833	-9697
0.41667	432		0.41667	-1145		0.41667	-1039		0.41667	-711		0.41667	-920		0.41667	-938		0.41667	-397		0.41667	-9711
0.425	425		0.425	-1166		0.425	-1058		0.425	-696		0.425	-940		0.425	-962		0.425	-411		0.425	-9728
0.43333	417		0.43333	-1187		0.43333	-1075		0.43333	-688		0.43333	-960		0.43333	-987		0.43333	-423		0.43333	-9744
0.44167	406		0.44167	-1209		0.44167	-1091		0.44167	-690		0.44167	-979		0.44167	-1010		0.44167	-435		0.44167	-9758
0.45	396		0.45	-1231		0.45	-1109		0.45	-690		0.45	-999		0.45	-1032		0.45	-446		0.45	-9769
0.45833	384		0.45833	-1253		0.45833	-1131		0.45833	-704		0.45833	-1019		0.45833	-1053		0.45833	-458		0.45833	-9777
0.46667	373		0.46667	-1275		0.46667	-1153		0.46667	-693		0.46667	-1039		0.46667	-1073		0.46667	-473		0.46667	-9784
0.475	364		0.475	-1295		0.475	-1174		0.475	-694		0.475	-1058		0.475	-1091		0.475	-493		0.475	-9792
0.48333	357		0.48333	-1314		0.48333	-1193		0.48333	-702		0.48333	-1076		0.48333	-1108		0.48333	-515		0.48333	-9800
0.49167	349		0.49167	-1332		0.49167	-1207		0.49167	-689		0.49167	-1092		0.49167	-1124		0.49167	-536		0.49167	-9812
0.5	341		0.5	-1351		0.5	-1218		0.5	-711		0.5	-1108		0.5	-1138		0.5	-556		0.5	-9828
0.50833	330		0.50833	-1373		0.50833	-1228		0.50833	-704		0.50833	-1123		0.50833	-1151		0.50833	-572		0.50833	-9848
0.51667	318		0.51667	-1398		0.51667	-1238		0.51667	-694		0.51667	-1138		0.51667	-1163		0.51667	-585		0.51667	-9866
0.525	305		0.525	-1423		0.525	-1251		0.525	-708		0.525	-1153		0.525	-1174		0.525	-596		0.525	-9880
0.53333	293		0.53333	-1448		0.53333	-1267		0.53333	-703		0.53333	-1168		0.53333	-1186		0.53333	-607		0.53333	-9892
0.54167	283		0.54167	-1470		0.54167	-1286		0.54167	-686		0.54167	-1183		0.54167	-1198		0.54167	-617		0.54167	-9902
0.55	274		0.55	-1490		0.55	-1306		0.55	-702		0.55	-1196		0.55	-1211		0.55	-627		0.55	-9911
0.55833	266		0.55833	-1509		0.55833	-1326		0.55833	-697		0.55833	-1209		0.55833	-1225		0.55833	-636		0.55833	-9921
0.56667	257		0.56667	-1529		0.56667	-1346		0.56667	-698		0.56667	-1222		0.56667	-1239		0.56667	-645		0.56667	-9934
0.575	249		0.575	-1549		0.575	-1364		0.575	-707		0.575	-1237		0.575	-1255		0.575	-654		0.575	-9950
0.58333	242		0.58333	-1570		0.58333	-1382		0.58333	-695		0.58333	-1255		0.58333	-1273		0.58333	-664		0.58333	-9967
0.59167	236		0.59167	-1590		0.59167	-1400		0.59167	-691		0.59167	-1275		0.59167	-1293		0.59167	-678		0.59167	-9983
0.6	230		0.6	-1609		0.6	-1418		0.6	-702		0.6	-1294		0.6	-1313		0.6	-695		0.6	-10000
0.60833	223		0.60833	-1626		0.60833	-1438		0.60833	-699		0.60833	-1311		0.60833	-1333		0.60833	-714		0.60833	-10016
0.61667	215		0.61667	-1642		0.61667	-1459		0.61667	-705		0.61667	-1326		0.61667	-1351		0.61667	-736		0.61667	-10029
0.625	206		0.625	-1659		0.625	-1482		0.625	-704		0.625	-1339		0.625	-1367		0.625	-758		0.625	-10041
0.63333	197		0.63333	-1679		0.63333	-1506		0.63333	-699		0.63333	-1351		0.63333	-1382		0.63333	-779		0.63333	-10052
0.64167	188		0.64167	-1700		0.64167	-1532		0.64167	-687		0.64167	-1365		0.64167	-1395		0.64167	-798		0.64167	-10063
0.65	180		0.65	-1723		0.65	-1556		0.65	-18		0.65	-1380		0.65	-1408		0.65	-815		0.65	-10073
0.65833	172		0.65833	-1748		0.65833	-1579		0.65833	-39		0.65833	-1396		0.65833	-1423		0.65833	-830		0.65833	-10084
0.66667	164		0.66667	-1771		0.66667	-1598		0.66667	-58		0.66667	-1412		0.66667	-1439		0.66667	-841		0.66667	-10095
0.675	156		0.675	-1793		0.675	-1614		0.675	-76		0.675	-1429		0.675	-1456		0.675	-850		0.675	-10110
0.68333	148		0.68333	-1812		0.68333	-1627		0.68333	-94		0.68333	-1446		0.68333	-1471		0.68333	-857		0.68333	-10127
0.69167	140		0.69167	-1831		0.69167	-1642		0.69167	-116		0.69167	-1464		0.69167	-1487		0.69167	-865		0.69167	-10143
0.7	131		0.7	-1848		0.7	-1658		0.7	-139		0.7	-1479		0.7	-1503		0.7	-876		0.7	-10158
0.70833	123		0.70833	-1863		0.70833	-1677		0.70833	-163		0.70833	-1493		0.70833	-1521		0.70833	-891		0.70833	-10169
0.71667	116		0.71667	-1877		0.71667	-1697		0.71667	-185		0.71667	-1505		0.71667	-1539		0.71667	-910		0.71667	-10178
0.725	110		0.725	-1890		0.725	-1718		0.725	-208		0.725	-1519		0.725	-1558		0.725	-928		0.725	-10186
0.73333	104		0.73333	-1902		0.73333	-1738		0.73333	-234		0.73333	-1535		0.73333	-1575		0.73333	-945		0.73333	-10196
0.74167	97		0.74167	-1914		0.74167	-1756		0.74167	-260		0.74167	-1550		0.74167	-1589		0.74167	-958		0.74167	-10209
0.75	89		0.75	-1928		0.75	-1772		0.75	-284		0.75	-1564		0.75	-1601		0.75	-967		0.75	-10221
0.75833	78		0.75833	-1944		0.75833	-1785		0.75833	-307		0.75833	-1575		0.75833	-1615		0.75833	-973		0.75833	-10232
0.76667	65		0.76667	-1963		0.76667	-1796		0.76667	-333		0.76667	-1584		0.76667	-1631		0.76667	-977		0.76667	-10243
0.775	53		0.775	-1985		0.775	-1807		0.775	-359		0.775	-1593		0.775	-1649		0.775	-982		0.775	-10254
0.78333	42		0.78333	-2009		0.78333	-1820		0.78333	-380		0.78333	-1603		0.78333	-1666		0.78333	-988		0.78333	-10265
0.79167	31		0.79167	-2036		0.79167	-1835		0.79167	-397		0.79167	-1617		0.79167	-1682		0.79167	-997		0.79167	-10277
0.8	20		0.8	-2063		0.8	-1853		0.8	-412		0.8	-1632		0.8	-1695		0.8	-1008		0.8	-10288
0.80833	10		0.80833	-2086		0.80833	-1869		0.80833	-428		0.80833	-1650		0.80833	-1703		0.80833	-1018		0.80833	-10298
0.81667	2		0.81667	-2105		0.81667	-1884		0.81667	-444		0.81667	-1667		0.81667	-1710		0.81667	-1028		0.81667	-10307
0.825	-4		0.825	-2121		0.825	-1897		0.825	-461		0.825	-1685		0.825	-1716		0.825	-1037		0.825	-10317
0.83333	-8		0.83333	-2136		0.83333	-1910		0.83333	-480		0.83333	-1702		0.83333	-1722		0.83333	-1048		0.83333	-10328
0.84167	-9		0.84167	-2151		0.84167	-1924		0.84167	-501		0.84167	-1717		0.84167	-1730		0.84167	-1060		0.84167	-10341
0.85	-10		0.85	-2170		0.85	-1939		0.85	-521		0.85	-1731		0.85	-1738		0.85	-1073		0.85	-10351
0.85833	-13		0.85833	-2192		0.85833	-1956		0.85833	-541		0.85833	-1743		0.85833	-1749		0.85833	-1089		0.85833	-10358
0.86667	-20		0.86667	-2213		0.86667	-1972		0.86667	-563		0.86667	-1755		0.86667	-1762		0.86667	-1104		0.86667	-10363
0.875	-27		0.875	-2232		0.875	-1987		0.875	-587		0.875	-1768		0.875	-1777		0.875	-1119		0.875	-10371
0.88333	-36		0.88333	-2249		0.88333	-2001		0.88333	-608		0.88333	-1781		0.88333	-1794		0.88333	-1133		0.88333	-10381
0.89167	-43		0.89167	-2264		0.89167	-2016		0.89167	-624		0.89167	-1794		0.89167	-1814		0.89167	-1146		0.89167	-10395
0.9	-47		0.9	-2278		0.9	-2031		0.9	-639		0.9	-1806		0.9	-1832		0.9	-1157		0.9	-10410
0.90833	-49		0.90833	-2294		0.90833	-2047		0.90833	-655		0.90833	-1818		0.90833	-1850		0.90833	-1167		0.90833	-10425
0.91667	-50		0.91667	-2310		0.91667	-2063		0.91667	-674		0.91667	-1830		0.91667	-1867		0.91667	-1176		0.91667	-10438
0.925	-50		0.925	-2327		0.925	-2078		0.925	-694		0.925	-1842		0.925	-1884		0.925	-1185		0.925	-10450
0.93333	-52		0.93333	-2344		0.93333	-2092		0.93333	-714		0.93333	-1854		0.93333	-1899		0.93333	-1195		0.93333	-10461
0.94167	-54		0.94167	-2360		0.94167	-2104		0.94167	-732		0.94167	-1869		0.94167	-1913		0.94167	-1204		0.94167	-10473
0.95	-56		0.95	-2375		0.95	-2119		0.95	-750		0.95	-1888		0.95	-1925		0.95	-1214		0.95	-10487
0.95833	-56		0.95833	-2389		0.95833	-2137		0.95833	-768		0.95833	-1908		0.95833	-1936		0.95833	-1224		0.95833	-10501
0.96667	-56		0.96667	-2402		0.96667	-2157		0.96667	-788		0.96667	-1928		0.96667	-1947		0.96667	-1233		0.96667	-10516
0.975	-57		0.975	-2414		0.975	-2180		0.975	-811		0.975	-1945		0.975	-1960		0.975	-1242		0.975	-10530
0.98333	-62		0.98333	-2428		0.98333	-2204		0.98333	-835		0.98333	-1961		0.98333	-1975		0.98333	-1253		0.98333	-10543
0.99167	-69		0.99167	-2445		0.99167	-2223		0.99167	-857		0.99167	-1974		0.99167	-1991		0.99167	-1266		0.99167	-10555
1	-78		1	-2463		1	-2238		1	-878		1	-1986		1	-2006		1	-1281		1	-10567
1.00833	-87		1.00833	-2484		1.00833	-2249		1.00833	-899		1.00833	-1998		1.00833	-2019		1.00833	-1296		1.00833	-10579
1.01667	-97		1.01667	-2505		1.01667	-2256		1.01667	-919		1.01667	-2009		1.01667	-2032		1.01667	-1310		1.01667	-10592
1.025	-106		1.025	-2523		1.025	-2261		1.025	-940		1.025	-2016		1.025	-2044		1.025	-1321		1.025	-10605
1.03333	-113		1.03333	-2538		1.03333	-2266		1.03333	-959		1.03333	-2021		1.03333	-2056		1.03333	-1328		1.03333	-10616
1.04167	-119		1.04167	-2551		1.04167	-2272		1.04167	-973		1.04167	-2027		1.04167	-2067		1.04167	-1334		1.04167	-10624
1.05	-123		1.05	-2566		1.05	-2281		1.05	-983		1.05	-2035		1.05	-2078		1.05	-1340		1.05	-10631
1.05833	-126		1.05833	-2581		1.05833	-2295		1.05833	-993		1.05833	-2045		1.05833	-2087		1.05833	-1348		1.05833	-10636
1.06667	-129		1.06667	-2597		1.06667	-2312		1.06667	-1004		1.06667	-2057		1.06667	-2096		1.06667	-1355		1.06667	-10642
1.075	-132		1.075	-2613		1.075	-2335		1.075	-1019		1.075	-2071		1.075	-2105		1.075	-1362		1.075	-10652
1.08333	-136		1.08333	-2629		1.08333	-2360		1.08333	-1041		1.08333	-2082		1.08333	-2117		1.08333	-1370		1.08333	-10665
1.09167	-138		1.09167	-2645		1.09167	-2383		1.09167	-1066		1.09167	-2093		1.09167	-2131		1.09167	-1380		1.09167	-10677
1.1	-138		1.1	-2658		1.1	-2404		1.1	-1089		1.1	-2105		1.1	-2144		1.1	-1393		1.1	-10688
1.10833	-136		1.10833	-2670		1.10833	-2422		1.10833	-1111		1.10833	-2118		1.10833	-2158		1.10833	-1407		1.10833	-10697
1.11667	-136		1.11667	-2681		1.11667	-2438		1.11667	-1129		1.11667	-2133		1.11667	-2170		1.11667	-1423		1.11667	-10703
1.125	-139		1.125	-2691		1.125	-2456		1.125	-1145		1.125	-2148		1.125	-2180		1.125	-1436		1.125	-10707
1.13333	-145		1.13333	-2701		1.13333	-2477		1.13333	-1161		1.13333	-2164		1.13333	-2190		1.13333	-1445		1.13333	-10714
1.14167	-153		1.14167	-2713		1.14167	-2498		1.14167	-1178		1.14167	-2178		1.14167	-2200		1.14167	-1453		1.14167	-10724
1.15	-160		1.15	-2727		1.15	-2517		1.15	-1194		1.15	-2190		1.15	-2212		1.15	-1460		1.15	-10733
1.15833	-162		1.15833	-2745		1.15833	-2532		1.15833	-1211		1.15833	-2203		1.15833	-2227		1.15833	-1467		1.15833	-10740
1.16667	-158		1.16667	-2766		1.16667	-2545		1.16667	-1229		1.16667	-2217		1.16667	-2245		1.16667	-1475		1.16667	-10746
1.175	-152		1.175	-2792		1.175	-2554		1.175	-1247		1.175	-2231		1.175	-2262		1.175	-1485		1.175	-10749
1.18333	-146		1.18333	-2820		1.18333	-2560		1.18333	-1263		1.18333	-2244		1.18333	-2278		1.18333	-1495		1.18333	-10753
1.19167	-143		1.19167	-2848		1.19167	-2567		1.19167	-1278		1.19167	-2256		1.19167	-2291		1.19167	-1505		1.19167	-10761
1.2	-145		1.2	-2873		1.2	-2576		1.2	-1289		1.2	-2269		1.2	-2301		1.2	-1514		1.2	-10774
1.20833	-149		1.20833	-2891		1.20833	-2585		1.20833	-1299		1.20833	-2283		1.20833	-2310		1.20833	-1523		1.20833	-10788
1.21667	-154		1.21667	-2902		1.21667	-2594		1.21667	-1308		1.21667	-2298		1.21667	-2318		1.21667	-1531		1.21667	-10803
1.225	-158		1.225	-2910		1.225	-2602		1.225	-1321		1.225	-2311		1.225	-2328		1.225	-1539		1.225	-10816
1.23333	-161		1.23333	-2917		1.23333	-2611		1.23333	-1336		1.23333	-2325		1.23333	-2338		1.23333	-1548		1.23333	-10826
1.24167	-163		1.24167	-2927		1.24167	-2624		1.24167	-1358		1.24167	-2338		1.24167	-2346		1.24167	-1558		1.24167	-10833
1.25	-164		1.25	-2942		1.25	-2641		1.25	-1383		1.25	-2350		1.25	-2351		1.25	-1569		1.25	-10841
1.25833	-165		1.25833	-2961		1.25833	-2660		1.25833	-1408		1.25833	-2360		1.25833	-2358		1.25833	-1581		1.25833	-10851
1.26667	-165		1.26667	-2979		1.26667	-2680		1.26667	-1432		1.26667	-2368		1.26667	-2367		1.26667	-1593		1.26667	-10863
1.275	-165		1.275	-2998		1.275	-2699		1.275	-1453		1.275	-2376		1.275	-2379		1.275	-1604		1.275	-10875
1.28333	-164		1.28333	-3015		1.28333	-2719		1.28333	-1470		1.28333	-2387		1.28333	-2393		1.28333	-1615		1.28333	-10887
1.29167	-163		1.29167	-3032		1.29167	-2737		1.29167	-1484		1.29167	-2400		1.29167	-2409		1.29167	-1625		1.29167	-10896
1.3	-163		1.3	-3049		1.3	-2751		1.3	-1497		1.3	-2417		1.3	-2426		1.3	-1634		1.3	-10903
1.30833	-162		1.30833	-3068		1.30833	-2762		1.30833	-1511		1.30833	-2436		1.30833	-2445		1.30833	-1643		1.30833	-10908
1.31667	-162		1.31667	-3089		1.31667	-2773		1.31667	-1525		1.31667	-2455		1.31667	-2464		1.31667	-1650		1.31667	-10914
1.325	-161		1.325	-3110		1.325	-2785		1.325	-1539		1.325	-2473		1.325	-2482		1.325	-1657		1.325	-10921
1.33333	-160		1.33333	-3132		1.33333	-2800		1.33333	-1553		1.33333	-2490		1.33333	-2500		1.33333	-1665		1.33333	-10929
1.34167	-161		1.34167	-3151		1.34167	-2821		1.34167	-1567		1.34167	-2508		1.34167	-2517		1.34167	-1674		1.34167	-10940
1.35	-163		1.35	-3169		1.35	-2844		1.35	-1582		1.35	-2526		1.35	-2533		1.35	-1682		1.35	-10951
1.35833	-164		1.35833	-3185		1.35833	-2865		1.35833	-1598		1.35833	-2544		1.35833	-2549		1.35833	-1689		1.35833	-10963
1.36667	-164		1.36667	-3199		1.36667	-2883		1.36667	-1616		1.36667	-2562		1.36667	-2566		1.36667	-1698		1.36667	-10974
1.375	-162		1.375	-3214		1.375	-2899		1.375	-1634		1.375	-2578		1.375	-2581		1.375	-1713		1.375	-10983
1.38333	-157		1.38333	-3230		1.38333	-2915		1.38333	-1650		1.38333	-2592		1.38333	-2592		1.38333	-1729		1.38333	-10991
1.39167	-153		1.39167	-3247		1.39167	-2933		1.39167	-1666		1.39167	-2604		1.39167	-2599		1.39167	-1747		1.39167	-10996
1.4	-151		1.4	-3265		1.4	-2950		1.4	-1681		1.4	-2617		1.4	-2607		1.4	-1764		1.4	-10998
1.40833	-150		1.40833	-3284		1.40833	-2967		1.40833	-1695		1.40833	-2633		1.40833	-2617		1.40833	-1776		1.40833	-11000
1.41667	-150		1.41667	-3303		1.41667	-2983		1.41667	-1707		1.41667	-2651		1.41667	-2631		1.41667	-1783		1.41667	-11003
1.425	-148		1.425	-3322		1.425	-3000		1.425	-1720		1.425	-2671		1.425	-2648		1.425	-1787		1.425	-11008
1.43333	-146		1.43333	-3342		1.43333	-3016		1.43333	-1732		1.43333	-2692		1.43333	-2668		1.43333	-1789		1.43333	-11017
1.44167	-141		1.44167	-3361		1.44167	-3031		1.44167	-1746		1.44167	-2710		1.44167	-2688		1.44167	-1791		1.44167	-11029
1.45	-136		1.45	-3377		1.45	-3045		1.45	-1760		1.45	-2724		1.45	-2707		1.45	-1793		1.45	-11044
1.45833	-132		1.45833	-3390		1.45833	-3059		1.45833	-1775		1.45833	-2734		1.45833	-2725		1.45833	-1798		1.45833	-11061
1.46667	-129		1.46667	-3402		1.46667	-3071		1.46667	-1792		1.46667	-2741		1.46667	-2742		1.46667	-1804		1.46667	-11077
1.475	-125		1.475	-3415		1.475	-3082		1.475	-1808		1.475	-2746		1.475	-2758		1.475	-531		1.475	-11092
1.48333	-122		1.48333	-3429		1.48333	-3091		1.48333	-1825		1.48333	-2751		1.48333	-2771		1.48333	-531		1.48333	-11105
1.49167	-118		1.49167	-3446		1.49167	-3100		1.49167	-1841		1.49167	-2757		1.49167	-2783		1.49167	-16		1.49167	-11115
1.5	-113		1.5	-3464		1.5	-3110		1.5	-1856		1.5	-2766		1.5	-2794		1.5	-33		1.5	-11122
1.50833	-109		1.50833	-3482		1.50833	-3123		1.50833	-1870		1.50833	-2777		1.50833	-2806		1.50833	-49		1.50833	-11129
1.51667	-106		1.51667	-3497		1.51667	-3139		1.51667	-1884		1.51667	-2790		1.51667	-2817		1.51667	-65		1.51667	-11137
1.525	-103		1.525	-3511		1.525	-3161		1.525	-1899		1.525	-2805		1.525	-2829		1.525	-80		1.525	-11146
1.53333	-99		1.53333	-3525		1.53333	-3185		1.53333	-1916		1.53333	-2820		1.53333	-2841		1.53333	-94		1.53333	-11156
1.54167	-93		1.54167	-3538		1.54167	-3207		1.54167	-1934		1.54167	-2835		1.54167	-2853		1.54167	-106		1.54167	-11165
1.55	-87		1.55	-3551		1.55	-3223		1.55	-1952		1.55	-2852		1.55	-2866		1.55	-118		1.55	-11173
1.55833	-78		1.55833	-3564		1.55833	-3236		1.55833	-1968		1.55833	-2867		1.55833	-2878		1.55833	-131		1.55833	-11180
1.56667	-69		1.56667	-3576		1.56667	-3245		1.56667	-1981		1.56667	-2881		1.56667	-2888		1.56667	-146		1.56667	-11185
1.575	-59		1.575	-3590		1.575	-3252		1.575	-1993		1.575	-2894		1.575	-2898		1.575	-163		1.575	-11189
1.58333	-49		1.58333	-3603		1.58333	-3258		1.58333	-2002		1.58333	-2906		1.58333	-2910		1.58333	-180		1.58333	-11192
1.59167	-40		1.59167	-3616		1.59167	-3266		1.59167	-2011		1.59167	-2916		1.59167	-2925		1.59167	-198		1.59167	-11194
1.6	-32		1.6	-3629		1.6	-3276		1.6	-2022		1.6	-2926		1.6	-2941		1.6	-217		1.6	-11196
1.60833	-25		1.60833	-3638		1.60833	-3289		1.60833	-2034		1.60833	-2936		1.60833	-2960		1.60833	-235		1.60833	-11200
1.61667	-19		1.61667	-3645		1.61667	-3303		1.61667	-2047		1.61667	-2947		1.61667	-2977		1.61667	-252		1.61667	-11208
1.625	-13		1.625	-3653		1.625	-3319		1.625	-2061		1.625	-2960		1.625	-2991		1.625	-266		1.625	-11218
1.63333	-9		1.63333	-3664		1.63333	-3335		1.63333	-2074		1.63333	-2974		1.63333	-3002		1.63333	-277		1.63333	-11231
1.64167	-4		1.64167	-3677		1.64167	-3352		1.64167	-2085		1.64167	-2987		1.64167	-3014		1.64167	-284		1.64167	-11244
1.65	0		1.65	-3694		1.65	-3368		1.65	-2095		1.65	-2999		1.65	-3027		1.65	-290		1.65	-11254
1.65833	4		1.65833	-3713		1.65833	-3384		1.65833	-2105		1.65833	-3010		1.65833	-3041		1.65833	-298		1.65833	-11261
1.66667	9		1.66667	-3732		1.66667	-3398		1.66667	-2116		1.66667	-3020		1.66667	-3057		1.66667	-309		1.66667	-11264
1.675	14		1.675	-3750		1.675	-3410		1.675	-2131		1.675	-3029		1.675	-3073		1.675	-323		1.675	-11266
1.68333	20		1.68333	-3765		1.68333	-3421		1.68333	-2149		1.68333	-3037		1.68333	-3087		1.68333	-337		1.68333	-11268
1.69167	27		1.69167	-3775		1.69167	-3432		1.69167	-2169		1.69167	-3046		1.69167	-3100		1.69167	-350		1.69167	-11273
1.7	38		1.7	-3783		1.7	-3442		1.7	-2190		1.7	-3053		1.7	-3112		1.7	-361		1.7	-11281
1.70833	49		1.70833	-3792		1.70833	-3451		1.70833	-2210		1.70833	-3061		1.70833	-3123		1.70833	-372		1.70833	-11291
1.71667	60		1.71667	-3801		1.71667	-3459		1.71667	-2228		1.71667	-3071		1.71667	-3134		1.71667	-384		1.71667	-11303
1.725	71		1.725	-3811		1.725	-3467		1.725	-2243		1.725	-3084		1.725	-3143		1.725	-397		1.725	-11316
1.73333	81		1.73333	-3820		1.73333	-3475		1.73333	-2255		1.73333	-3099		1.73333	-3153		1.73333	-411		1.73333	-11328
1.74167	91		1.74167	-3828		1.74167	-3485		1.74167	-2264		1.74167	-3113		1.74167	-3163		1.74167	-423		1.74167	-11341
1.75	100		1.75	-3835		1.75	-3497		1.75	-2271		1.75	-3125		1.75	-3173		1.75	-435		1.75	-11354
1.75833	111		1.75833	-3842		1.75833	-3512		1.75833	-2279		1.75833	-3135		1.75833	-3184		1.75833	-446		1.75833	-11368
1.76667	123		1.76667	-3852		1.76667	-3528		1.76667	-2287		1.76667	-3146		1.76667	-3196		1.76667	-458		1.76667	-11383
1.775	135		1.775	-3865		1.775	-3542		1.775	-2298		1.775	-3157		1.775	-3207		1.775	-473		1.775	-11395
1.78333	147		1.78333	-3879		1.78333	-3555		1.78333	-2309		1.78333	-3168		1.78333	-3216		1.78333	-493		1.78333	-11404
1.79167	157		1.79167	-3896		1.79167	-3562		1.79167	-2322		1.79167	-3179		1.79167	-3225		1.79167	-515		1.79167	-11411
1.8	164		1.8	-3913		1.8	-3565		1.8	-2336		1.8	-3189		1.8	-3234		1.8	-536		1.8	-11415
1.80833	170		1.80833	-3931		1.80833	-3567		1.80833	-2351		1.80833	-3197		1.80833	-3245		1.80833	-556		1.80833	-11418
1.81667	176		1.81667	-3948		1.81667	-3571		1.81667	-2366		1.81667	-3205		1.81667	-3256		1.81667	-572		1.81667	-11419
1.825	185		1.825	-3963		1.825	-3580		1.825	-2381		1.825	-3213		1.825	-3267		1.825	-585		1.825	-11420
1.83333	196		1.83333	-3976		1.83333	-3597		1.83333	-2396		1.83333	-3222		1.83333	-3277		1.83333	-596		1.83333	-11420
1.84167	209		1.84167	-3988		1.84167	-3620		1.84167	-2412		1.84167	-3230		1.84167	-3286		1.84167	-607		1.84167	-11419
1.85	223		1.85	-3996		1.85	-3642		1.85	-2428		1.85	-3239		1.85	-3294		1.85	-617		1.85	-11419
1.85833	239		1.85833	-3999		1.85833	-3663		1.85833	-2445		1.85833	-3248		1.85833	-3304		1.85833	-627		1.85833	-11422
1.86667	256		1.86667	-4002		1.86667	-3678		1.86667	-2462		1.86667	-3258		1.86667	-3316		1.86667	-636		1.86667	-11429
1.875	274		1.875	-4006		1.875	-3688		1.875	-2476		1.875	-3269		1.875	-3330		1.875	-645		1.875	-11437
1.88333	291		1.88333	-4016		1.88333	-3694		1.88333	-2487		1.88333	-3282		1.88333	-3343		1.88333	-654		1.88333	-11446
1.89167	308		1.89167	-4031		1.89167	-3699		1.89167	-2495		1.89167	-3297		1.89167	-3357		1.89167	-664		1.89167	-11454
1.9	323		1.9	-4049		1.9	-3705		1.9	-2503		1.9	-3314		1.9	-3369		1.9	-678		1.9	-11462
1.90833	338		1.90833	-4067		1.90833	-3714		1.90833	-2512		1.90833	-3330		1.90833	-3381		1.90833	-695		1.90833	-11470
1.91667	354		1.91667	-4084		1.91667	-3726		1.91667	-2524		1.91667	-3344		1.91667	-3392		1.91667	-714		1.91667	-11479
1.925	369		1.925	-4099		1.925	-3739		1.925	-2541		1.925	-3354		1.925	-3403		1.925	-736		1.925	-11491
1.93333	386		1.93333	-4112		1.93333	-3750		1.93333	-2559		1.93333	-3358		1.93333	-3413		1.93333	-758		1.93333	-11503
1.94167	405		1.94167	-4124		1.94167	-3761		1.94167	-2581		1.94167	-3361		1.94167	-3421		1.94167	-531		1.94167	-11516
1.95	425		1.95	-4139		1.95	-3771		1.95	-2604		1.95	-3363		1.95	-3429		1.95	-531		1.95	-11529
1.95833	445		1.95833	-4158		1.95833	-3783		1.95833	-2627		1.95833	-3366		1.95833	-3438		1.95833	-16		1.95833	-11542
1.96667	465		1.96667	-4179		1.96667	-3796		1.96667	-2648		1.96667	-3373		1.96667	-3446		1.96667	-33		1.96667	-11555
1.975	487		1.975	-4199		1.975	-3810		1.975	-2666		1.975	-3382		1.975	-3455		1.975	-49		1.975	-11566
1.98333	510		1.98333	-4217		1.98333	-3826		1.98333	-2682		1.98333	-3395		1.98333	-3463		1.98333	-65		1.98333	-11575
1.99167	535		1.99167	-4231		1.99167	-3841		1.99167	-2695		1.99167	-3412		1.99167	-3471		1.99167	-80		1.99167	-11580
2	562		2	-4242		2	-3852		2	-2708		2	-3430		2	-3479		2	-94		2	-11581
2.00833	589		2.00833	-4250		2.00833	-3860		2.00833	-2720		2.00833	-3447		2.00833	-3488		2.00833	-106		2.00833	-11580
2.01667	615		2.01667	-4257		2.01667	-3868		2.01667	-2732		2.01667	-3462		2.01667	-3498		2.01667	-118		2.01667	-11579
2.025	638		2.025	-4264		2.025	-3876		2.025	-2743		2.025	-3473		2.025	-3506		2.025	-131		2.025	-11581
2.03333	662		2.03333	-4272		2.03333	-3884		2.03333	-2754		2.03333	-3480		2.03333	-3513		2.03333	-146		2.03333	-11587
2.04167	687		2.04167	-4282		2.04167	-3894		2.04167	-2763		2.04167	-3485		2.04167	-3520		2.04167	-163		2.04167	-11595
2.05	714		2.05	-4293		2.05	-3903		2.05	-2774		2.05	-3491		2.05	-3527		2.05	-180		2.05	-11606
2.05833	746		2.05833	-4304		2.05833	-3912		2.05833	-2788		2.05833	-3497		2.05833	-3537		2.05833	-198		2.05833	-11620
2.06667	782		2.06667	-4315		2.06667	-3922		2.06667	-2807		2.06667	-3504		2.06667	-3550		2.06667	-217		2.06667	-11634
2.075	818		2.075	-4324		2.075	-3930		2.075	-2828		2.075	-3513		2.075	-3564		2.075	-235		2.075	-11645
2.08333	856		2.08333	-4332		2.08333	-3937		2.08333	-2848		2.08333	-3523		2.08333	-3576		2.08333	-252		2.08333	-11654
2.09167	894		2.09167	-4340		2.09167	-3942		2.09167	-2866		2.09167	-3533		2.09167	-3585		2.09167	-266		2.09167	-11661
2.1	934		2.1	-4347		2.1	-3947		2.1	-2880		2.1	-3543		2.1	-3594		2.1	-277		2.1	-11666
2.10833	976		2.10833	-4356		2.10833	-3953		2.10833	-2892		2.10833	-3553		2.10833	-3604		2.10833	-284		2.10833	-11670
2.11667	1020		2.11667	-4366		2.11667	-3962		2.11667	-2901		2.11667	-3563		2.11667	-3617		2.11667	-290		2.11667	-11674
2.125	1068		2.125	-4377		2.125	-3972		2.125	-2910		2.125	-3571		2.125	-3632		2.125	-298		2.125	-11677
2.13333	1114		2.13333	-4388		2.13333	-3981		2.13333	-2920		2.13333	-3577		2.13333	-3648		2.13333	-309		2.13333	-11681
2.14167	1159		2.14167	-4399		2.14167	-3991		2.14167	-2931		2.14167	-3583		2.14167	-3664		2.14167	-323		2.14167	-11686
2.15	1204		2.15	-4413		2.15	-4000		2.15	-2944		2.15	-3589		2.15	-3677		2.15	-337		2.15	-11692
2.15833	1250		2.15833	-4428		2.15833	-4009		2.15833	-2959		2.15833	-3597		2.15833	-3687		2.15833	-350		2.15833	-11700
2.16667	1297		2.16667	-4444		2.16667	-4019		2.16667	-2976		2.16667	-3606		2.16667	-3695		2.16667	-361		2.16667	-11709
2.175	1343		2.175	-4460		2.175	-4032		2.175	-2993		2.175	-3617		2.175	-3702		2.175	-372		2.175	-11718
2.18333	1389		2.18333	-4473		2.18333	-4048		2.18333	-3009		2.18333	-3629		2.18333	-3706		2.18333	-384		2.18333	-11727
2.19167	1436		2.19167	-4480		2.19167	-4063		2.19167	-3023		2.19167	-3641		2.19167	-3710		2.19167	-397		2.19167	-11734
2.2	1484		2.2	-4484		2.2	-4078		2.2	-3034		2.2	-3654		2.2	-3717		2.2	-411		2.2	-11741
2.20833	1534		2.20833	-4489		2.20833	-4090		2.20833	-3043		2.20833	-3668		2.20833	-3728		2.20833	-423		2.20833	-11748
2.21667	1588		2.21667	-4495		2.21667	-4099		2.21667	-3053		2.21667	-3683		2.21667	-3739		2.21667	-435		2.21667	-11755
2.225	1647		2.225	-4505		2.225	-4107		2.225	-3065		2.225	-3697		2.225	-3750		2.225	-446		2.225	-11763
2.23333	1707		2.23333	-4515		2.23333	-4113		2.23333	-3077		2.23333	-3708		2.23333	-3759		2.23333	-458		2.23333	-11773
2.24167	1769		2.24167	-4524		2.24167	-4118		2.24167	-3089		2.24167	-3717		2.24167	-3766		2.24167	-473		2.24167	-11783
2.25	1829		2.25	-4530		2.25	-4123		2.25	-3100		2.25	-3722		2.25	-3771		2.25	-493		2.25	-11792
2.25833	1890		2.25833	-4533		2.25833	-4130		2.25833	-3110		2.25833	-3727		2.25833	-3776		2.25833	-515		2.25833	-11799
2.26667	1951		2.26667	-4537		2.26667	-4139		2.26667	-3121		2.26667	-3733		2.26667	-3783		2.26667	-536		2.26667	-11805
2.275	2013		2.275	-4542		2.275	-4154		2.275	-3132		2.275	-3742		2.275	-3792		2.275	-556		2.275	-11807
2.28333	2080		2.28333	-4551		2.28333	-4171		2.28333	-3140		2.28333	-3754		2.28333	-3801		2.28333	-572		2.28333	-11809
2.29167	2149		2.29167	-4566		2.29167	-4186		2.29167	-3149		2.29167	-3767		2.29167	-3812		2.29167	-585		2.29167	-11811
2.3	2221		2.3	-4584		2.3	-4199		2.3	-3158		2.3	-3780		2.3	-3823		2.3	-596		2.3	-11817
2.30833	2295		2.30833	-4603		2.30833	-4210		2.30833	-3168		2.30833	-3792		2.30833	-3834		2.30833	-607		2.30833	-11827
2.31667	2366		2.31667	-4623		2.31667	-4219		2.31667	-3181		2.31667	-3801		2.31667	-3845		2.31667	-617		2.31667	-11839
2.325	2435		2.325	-4640		2.325	-4227		2.325	-3198		2.325	-3809		2.325	-3856		2.325	-627		2.325	-11852
2.33333	2503		2.33333	-4654		2.33333	-4234		2.33333	-3214		2.33333	-3816		2.33333	-3867		2.33333	-636		2.33333	-11861
2.34167	2572		2.34167	-4666		2.34167	-4240		2.34167	-3226		2.34167	-3823		2.34167	-3875		2.34167	-645		2.34167	-11866
2.35	2646		2.35	-4678		2.35	-4244		2.35	-3234		2.35	-3832		2.35	-3881		2.35	-654		2.35	-11870
2.35833	2728		2.35833	-4689		2.35833	-4248		2.35833	-3242		2.35833	-3840		2.35833	-3887		2.35833	-664		2.35833	-11872
2.36667	2818		2.36667	-4699		2.36667	-4252		2.36667	-3249		2.36667	-3849		2.36667	-3891		2.36667	-678		2.36667	-11875
2.375	2909		2.375	-4710		2.375	-4259		2.375	-3259		2.375	-3857		2.375	-3896		2.375	-695		2.375	-11881
2.38333	3002		2.38333	-4717		2.38333	-4270		2.38333	-3272		2.38333	-3865		2.38333	-3902		2.38333	-714		2.38333	-11890
2.39167	3092		2.39167	-4721		2.39167	-4282		2.39167	-3287		2.39167	-3873		2.39167	-3911		2.39167	-736		2.39167	-11899
2.4	3182		2.4	-4723		2.4	-4297		2.4	-3302		2.4	-3880		2.4	-3920		2.4	-758		2.4	-11909
2.40833	3270		2.40833	-4728		2.40833	-4311		2.40833	-3315		2.40833	-3887		2.40833	-3931		2.40833	-779		2.40833	-11916
2.41667	3359		2.41667	-4738		2.41667	-4325		2.41667	-3325		2.41667	-3894		2.41667	-3940		2.41667	-798		2.41667	-11921
2.425	3451		2.425	-4750		2.425	-4337		2.425	-3333		2.425	-3903		2.425	-3948		2.425	-815		2.425	-11923
2.43333	3543		2.43333	-4762		2.43333	-4349		2.43333	-3339		2.43333	-3912		2.43333	-3955		2.43333	-830		2.43333	-11926
2.44167	3639		2.44167	-4773		2.44167	-4362		2.44167	-3344		2.44167	-3922		2.44167	-3963		2.44167	-841		2.44167	-11931
2.45	3735		2.45	-4782		2.45	-4376		2.45	-3350		2.45	-3932		2.45	-3973		2.45	-850		2.45	-11941
2.45833	3831		2.45833	-4791		2.45833	-4390		2.45833	-3356		2.45833	-3942		2.45833	-3986		2.45833	-857		2.45833	-11956
2.46667	3930		2.46667	-4800		2.46667	-4402		2.46667	-3363		2.46667	-3953		2.46667	-4002		2.46667	-865		2.46667	-11972
2.475	4029		2.475	-4812		2.475	-4409		2.475	-3372		2.475	-3965		2.475	-4018		2.475	-876		2.475	-11984
2.48333	4132		2.48333	-4824		2.48333	-4413		2.48333	-3383		2.48333	-3978		2.48333	-4032		2.48333	-891		2.48333	-11992
2.49167	4236		2.49167	-4835		2.49167	-4417		2.49167	-3396		2.49167	-3991		2.49167	-4043		2.49167	-910		2.49167	-11996
2.5	4345		2.5	-4847		2.5	-4422		2.5	-3412		2.5	-4001		2.5	-4051		2.5	-928		2.5	-11998
2.50833	4456		2.50833	-4860		2.50833	-4429		2.50833	-3432		2.50833	-4008		2.50833	-4057		2.50833	-945		2.50833	-11998
2.51667	4567		2.51667	-4874		2.51667	-4437		2.51667	-3450		2.51667	-4012		2.51667	-4061		2.51667	-958		2.51667	-12002
2.525	4681		2.525	-4887		2.525	-4446		2.525	-3465		2.525	-4015		2.525	-4065		2.525	-967		2.525	-12007
2.53333	4793		2.53333	-4896		2.53333	-4454		2.53333	-3479		2.53333	-4019		2.53333	-4069		2.53333	-973		2.53333	-12014
2.54167	4908		2.54167	-4900		2.54167	-4462		2.54167	-3492		2.54167	-4025		2.54167	-4076		2.54167	-977		2.54167	-12021
2.55	5023		2.55	-4903		2.55	-4468		2.55	-3504		2.55	-4031		2.55	-4085		2.55	-982		2.55	-12028
2.55833	5142		2.55833	-4906		2.55833	-4472		2.55833	-3516		2.55833	-4039		2.55833	-4095		2.55833	-988		2.55833	-12036
2.56667	5267		2.56667	-4911		2.56667	-4475		2.56667	-3526		2.56667	-4045		2.56667	-4104		2.56667	-997		2.56667	-12044
2.575	5396		2.575	-4921		2.575	-4480		2.575	-3535		2.575	-4051		2.575	-4111		2.575	-1008		2.575	-12051
2.58333	5533		2.58333	-4932		2.58333	-4488		2.58333	-3542		2.58333	-4057		2.58333	-4115		2.58333	-1018		2.58333	-12060
2.59167	5673		2.59167	-4944		2.59167	-4501		2.59167	-3548		2.59167	-4062		2.59167	-4118		2.59167	-1028		2.59167	-12068
2.6	5821		2.6	-4959		2.6	-4519		2.6	-3557		2.6	-4068		2.6	-4122		2.6	-1037		2.6	-12076
2.60833	5971		2.60833	-4973		2.60833	-4538		2.60833	-3569		2.60833	-4075		2.60833	-4130		2.60833	-1048		2.60833	-12083
2.61667	6123		2.61667	-4985		2.61667	-4554		2.61667	-3583		2.61667	-4082		2.61667	-4142		2.61667	-1060		2.61667	-12091
2.625	6278		2.625	-4996		2.625	-4569		2.625	-3597		2.625	-4088		2.625	-4155		2.625	-1073		2.625	-12097
2.63333	6431		2.63333	-5007		2.63333	-4580		2.63333	-3609		2.63333	-4093		2.63333	-4168		2.63333	-1089		2.63333	-12103
2.64167	6589		2.64167	-5017		2.64167	-4591		2.64167	-3617		2.64167	-4098		2.64167	-4178		2.64167	-1104		2.64167	-12107
2.65	6747		2.65	-5026		2.65	-4602		2.65	-3622		2.65	-4103		2.65	-4185		2.65	-1119		2.65	-12111
2.65833	6911		2.65833	-5035		2.65833	-4616		2.65833	-3626		2.65833	-4109		2.65833	-4191		2.65833	-1133		2.65833	-12113
2.66667	7080		2.66667	-5042		2.66667	-4630		2.66667	-3630		2.66667	-4116		2.66667	-4198		2.66667	-1146		2.66667	-12116
2.675	7248		2.675	-5049		2.675	-4644		2.675	-3635		2.675	-4125		2.675	-4204		2.675	-1157		2.675	-12121
2.68333	7424		2.68333	-5056		2.68333	-4657		2.68333	-3644		2.68333	-4136		2.68333	-4208		2.68333	-1167		2.68333	-12128
2.69167	7600		2.69167	-5061		2.69167	-4664		2.69167	-3655		2.69167	-4150		2.69167	-4212		2.69167	-1176		2.69167	-12137
2.7	7783		2.7	-5067		2.7	-4667		2.7	-3668		2.7	-4165		2.7	-4219		2.7	-1185		2.7	-12148
2.70833	7972		2.70833	-5073		2.70833	-4668		2.70833	-3683		2.70833	-4183		2.70833	-4229		2.70833	-1195		2.70833	-12158
2.71667	8165		2.71667	-5080		2.71667	-4667		2.71667	-3698		2.71667	-4198		2.71667	-4241		2.71667	-1204		2.71667	-12166
2.725	8368		2.725	-5088		2.725	-4668		2.725	-3713		2.725	-4210		2.725	-4255		2.725	-1214		2.725	-12173
2.73333	8570		2.73333	-5098		2.73333	-4671		2.73333	-3727		2.73333	-4218		2.73333	-4268		2.73333	-1224		2.73333	-12179
2.74167	8782		2.74167	-5106		2.74167	-4677		2.74167	-3739		2.74167	-4225		2.74167	-4280		2.74167	-1233		2.74167	-12184
2.75	8995		2.75	-5113		2.75	-4684		2.75	-3750		2.75	-4233		2.75	-4291		2.75	-1242		2.75	-12188
2.75833	9215		2.75833	-5117		2.75833	-4694		2.75833	-3760		2.75833	-4240		2.75833	-4301		2.75833	-1253		2.75833	-12191
2.76667	9443		2.76667	-5121		2.76667	-4706		2.76667	-3769		2.76667	-4246		2.76667	-4312		2.76667	-1266		2.76667	-12193
2.775	9670		2.775	-5128		2.775	-4721		2.775	-3777		2.775	-4250		2.775	-4320		2.775	-1281		2.775	-12191
2.78333	9907		2.78333	-5138		2.78333	-4738		2.78333	-3786		2.78333	-4253		2.78333	-4326		2.78333	-1296		2.78333	-12188
2.79167	10145		2.79167	-5152		2.79167	-4754		2.79167	-3796		2.79167	-4256		2.79167	-4329		2.79167	-1310		2.79167	-12184
2.8	10392		2.8	-5168		2.8	-4769		2.8	-3805		2.8	-4261		2.8	-4331		2.8	-1321		2.8	-12183
2.80833	10647		2.80833	-5184		2.80833	-4781		2.80833	-3815		2.80833	-4268		2.80833	-4333		2.80833	-1328		2.80833	-12188
2.81667	10907		2.81667	-5199		2.81667	-4793		2.81667	-3824		2.81667	-4277		2.81667	-4336		2.81667	-1334		2.81667	-12198
2.825	11178		2.825	-5211		2.825	-4802		2.825	-3834		2.825	-4286		2.825	-4340		2.825	-1340		2.825	-12212
2.83333	11448		2.83333	-5220		2.83333	-4807		2.83333	-3844		2.83333	-4295		2.83333	-4343		2.83333	-1348		2.83333	-12226
2.84167	11726		2.84167	-5229		2.84167	-4808		2.84167	-3854		2.84167	-4305		2.84167	-4349		2.84167	-1355		2.84167	-12240
2.85	12006		2.85	-5238		2.85	-4806		2.85	-3863		2.85	-4315		2.85	-4357		2.85	-1362		2.85	-12250
2.85833	12292		2.85833	-5247		2.85833	-4805		2.85833	-3870		2.85833	-4325		2.85833	-4364		2.85833	-1370		2.85833	-12256
2.86667	12588		2.86667	-5256		2.86667	-4806		2.86667	-3875		2.86667	-4333		2.86667	-4370		2.86667	-1380		2.86667	-12258
2.875	12885		2.875	-5264		2.875	-4812		2.875	-3879		2.875	-4340		2.875	-4375		2.875	-1393		2.875	-12260
2.88333	13194		2.88333	-5272		2.88333	-4820		2.88333	-3882		2.88333	-4347		2.88333	-4377		2.88333	-1407		2.88333	-12262
2.89167	13503		2.89167	-5281		2.89167	-4827		2.89167	-3887		2.89167	-4354		2.89167	-4378		2.89167	-1423		2.89167	-12266
2.9	13820		2.9	-5291		2.9	-4833		2.9	-3895		2.9	-4362		2.9	-4381		2.9	-1436		2.9	-12272
2.90833	14139		2.90833	-5302		2.90833	-4838		2.90833	-3907		2.90833	-4371		2.90833	-4387		2.90833	-1445		2.90833	-12278
2.91667	14456		2.91667	-5314		2.91667	-4844		2.91667	-3921		2.91667	-4380		2.91667	-4395		2.91667	-1453		2.91667	-12285
2.925	14780		2.925	-5325		2.925	-4851		2.925	-3937		2.925	-4388		2.925	-4404		2.925	-1460		2.925	-12292
2.93333	15100		2.93333	-5337		2.93333	-4860		2.93333	-3952		2.93333	-4395		2.93333	-4413		2.93333	-1467		2.93333	-12299
2.94167	15430		2.94167	-5348		2.94167	-4872		2.94167	-3965		2.94167	-4399		2.94167	-4424		2.94167	-1475		2.94167	-12306
2.95	15759		2.95	-5360		2.95	-4884		2.95	-3976		2.95	-4401		2.95	-4435		2.95	-1485		2.95	-12314
2.95833	16092		2.95833	-5372		2.95833	-4896		2.95833	-3984		2.95833	-4402		2.95833	-4447		2.95833	-1495		2.95833	-12323
2.96667	16431		2.96667	-5382		2.96667	-4907		2.96667	-3991		2.96667	-4404		2.96667	-4459		2.96667	-1505		2.96667	-12332
2.975	16765		2.975	-5391		2.975	-4916		2.975	-3997		2.975	-4408		2.975	-4469		2.975	-1514		2.975	-12339
2.98333	17109		2.98333	-5399		2.98333	-4924		2.98333	-4005		2.98333	-4411		2.98333	-4476		2.98333	-1523		2.98333	-12344
2.99167	17449		2.99167	-5408		2.99167	-4932		2.99167	-4015		2.99167	-4414		2.99167	-4482		2.99167	-1531		2.99167	-12348
3	17796		3	-5415		3	-4938		3	-4025		3	-4419		3	-4487		3	-1539		3	-12352
3.00833	18144		3.00833	-5421		3.00833	-4943		3.00833	-4036		3.00833	-4426		3.00833	-4492		3.00833	-1548		3.00833	-12358
3.01667	18487		3.01667	-5425		3.01667	-4947		3.01667	-4045		3.01667	-4434		3.01667	-4498		3.01667	-1558		3.01667	-12367
3.025	18832		3.025	-5428		3.025	-4950		3.025	-4052		3.025	-4445		3.025	-4505		3.025	-1569		3.025	-12377
3.03333	19165		3.03333	-5431		3.03333	-4954		3.03333	-4058		3.03333	-4457		3.03333	-4512		3.03333	-1581		3.03333	-12387
3.04167	19500		3.04167	-5438		3.04167	-4959		3.04167	-4066		3.04167	-4466		3.04167	-4520		3.04167	-1593		3.04167	-12396
3.05	19826		3.05	-5448		3.05	-4965		3.05	-4074		3.05	-4470		3.05	-4527		3.05	-1604		3.05	-12400
3.05833	20146		3.05833	-5461		3.05833	-4974		3.05833	-4085		3.05833	-4472		3.05833	-4532		3.05833	-1615		3.05833	-12400
3.06667	20463		3.06667	-5472		3.06667	-4983		3.06667	-4097		3.06667	-4475		3.06667	-4535		3.06667	-1625		3.06667	-12397
3.075	20767		3.075	-5480		3.075	-4990		3.075	-4108		3.075	-4480		3.075	-4537		3.075	-1634		3.075	-12395
3.08333	21072		3.08333	-5487		3.08333	-4996		3.08333	-4115		3.08333	-4490		3.08333	-4540		3.08333	-1643		3.08333	-12397
3.09167	21363		3.09167	-5494		3.09167	-5001		3.09167	-4120		3.09167	-4505		3.09167	-4546		3.09167	-1650		3.09167	-12406
3.1	21651		3.1	-5501		3.1	-5006		3.1	-4124		3.1	-4519		3.1	-4554		3.1	-1657		3.1	-12423
3.10833	21931		3.10833	-5510		3.10833	-5012		3.10833	-4128		3.10833	-4532		3.10833	-4565		3.10833	-1665		3.10833	-12441
3.11667	22197		3.11667	-5519		3.11667	-5019		3.11667	-4133		3.11667	-4541		3.11667	-4577		3.11667	-1674		3.11667	-12455
3.125	22457		3.125	-5526		3.125	-5028		3.125	-4140		3.125	-4548		3.125	-4589		3.125	-1682		3.125	-12466
3.13333	22699		3.13333	-5530		3.13333	-5038		3.13333	-4148		3.13333	-4554		3.13333	-4600		3.13333	-1689		3.13333	-12471
3.14167	22934		3.14167	-5534		3.14167	-5050		3.14167	-4156		3.14167	-4560		3.14167	-4609		3.14167	-1698		3.14167	-12472
3.15	23153		3.15	-5539		3.15	-5062		3.15	-4165		3.15	-4566		3.15	-4618		3.15	-1713		3.15	-12471
3.15833	23354		3.15833	-5548		3.15833	-5073		3.15833	-4174		3.15833	-4572		3.15833	-4627		3.15833	-1729		3.15833	-12470
3.16667	23561		3.16667	-5557		3.16667	-5083		3.16667	-4185		3.16667	-4575		3.16667	-4634		3.16667	-1747		3.16667	-12468
3.175	23759		3.175	-5566		3.175	-5090		3.175	-4194		3.175	-4578		3.175	-4642		3.175	-1764		3.175	-12464
3.18333	23930		3.18333	-5573		3.18333	-5097		3.18333	-4201		3.18333	-4582		3.18333	-4650		3.18333	-1776		3.18333	-12459
3.19167	24070		3.19167	-5578		3.19167	-5105		3.19167	-4208		3.19167	-4588		3.19167	-4660		3.19167	-1783		3.19167	-12455
3.2	24192		3.2	-5580		3.2	-5114		3.2	-4215		3.2	-4595		3.2	-4669		3.2	-1787		3.2	-12455
3.20833	24300		3.20833	-5582		3.20833	-5126		3.20833	-4224		3.20833	-4604		3.20833	-4678		3.20833	-1789		3.20833	-12459
3.21667	24394		3.21667	-5587		3.21667	-5140		3.21667	-4233		3.21667	-4613		3.21667	-4687		3.21667	-1791		3.21667	-12467
3.225	24478		3.225	-5595		3.225	-5154		3.225	-4245		3.225	-4620		3.225	-4694		3.225	-1793		3.225	-12476
3.23333	24546		3.23333	-5607		3.23333	-5164		3.23333	-4256		3.23333	-4625		3.23333	-4699		3.23333	-1798		3.23333	-12486
3.24167	24603		3.24167	-5621		3.24167	-5170		3.24167	-4265		3.24167	-4629		3.24167	-4699		3.24167	-1804		3.24167	-12497
3.25	24647		3.25	-5635		3.25	-5174		3.25	-4273		3.25	-4634		3.25	-4696		3.25	-531		3.25	-12506
3.25833	24678		3.25833	-5646		3.25833	-5175		3.25833	-4279		3.25833	-4637		3.25833	-4693		3.25833	-531		3.25833	-12515
3.26667	24698		3.26667	-5653		3.26667	-5176		3.26667	-4285		3.26667	-4642		3.26667	-4691		3.26667	-531		3.26667	-12523
3.275	24705		3.275	-5656		3.275	-5181		3.275	-4290		3.275	-4647		3.275	-4692		3.275	-531		3.275	-12531
3.28333	24699		3.28333	-5657		3.28333	-5188		3.28333	-4296		3.28333	-4653		3.28333	-4696		3.28333	-16		3.28333	-12537
3.29167	24681		3.29167	-5660		3.29167	-5197		3.29167	-4303		3.29167	-4658		3.29167	-4701		3.29167	-33		3.29167	-12544
3.3	24653		3.3	-5666		3.3	-5206		3.3	-4313		3.3	-4664		3.3	-4705		3.3	-49		3.3	-12550
3.30833	24616		3.30833	-5675		3.30833	-5215		3.30833	-4326		3.30833	-4669		3.30833	-4707		3.30833	-65		3.30833	-12553
3.31667	24570		3.31667	-5686		3.31667	-5222		3.31667	-4338		3.31667	-4673		3.31667	-4708		3.31667	-80		3.31667	-12551
3.325	24513		3.325	-5695		3.325	-5227		3.325	-4349		3.325	-4675		3.325	-4711		3.325	-94		3.325	-12546
3.33333	24448		3.33333	-5703		3.33333	-5231		3.33333	-4358		3.33333	-4676		3.33333	-4716		3.33333	-106		3.33333	-12541
3.34167	24370		3.34167	-5707		3.34167	-5234		3.34167	-4364		3.34167	-4679		3.34167	-4720		3.34167	-118		3.34167	-12537
3.35	24284		3.35	-5709		3.35	-5238		3.35	-4366		3.35	-4687		3.35	-4722		3.35	-131		3.35	-12536
3.35833	24193		3.35833	-5709		3.35833	-5244		3.35833	-4368		3.35833	-4698		3.35833	-4725		3.35833	-146		3.35833	-12540
3.36667	24094		3.36667	-5710		3.36667	-5250		3.36667	-4372		3.36667	-4713		3.36667	-4729		3.36667	-163		3.36667	-12548
3.375	23990		3.375	-5714		3.375	-5257		3.375	-4377		3.375	-4728		3.375	-4735		3.375	-180		3.375	-12559
3.38333	23891		3.38333	-5721		3.38333	-5263		3.38333	-4384		3.38333	-4739		3.38333	-4742		3.38333	-198		3.38333	-12571
3.39167	23795		3.39167	-5733		3.39167	-5268		3.39167	-4394		3.39167	-4747		3.39167	-4748		3.39167	-217		3.39167	-12582
3.4	23692		3.4	-5748		3.4	-5271		3.4	-4407		3.4	-4751		3.4	-4752		3.4	-235		3.4	-12590
3.40833	23584		3.40833	-5762		3.40833	-5272		3.40833	-4421		3.40833	-4753		3.40833	-4752		3.40833	-252		3.40833	-12594
3.41667	23474		3.41667	-5777		3.41667	-5270		3.41667	-4434		3.41667	-4753		3.41667	-4751		3.41667	-266		3.41667	-12595
3.425	23353		3.425	-5791		3.425	-5267		3.425	-4444		3.425	-4751		3.425	-4753		3.425	-277		3.425	-12594
3.43333	23226		3.43333	-5804		3.43333	-5266		3.43333	-4453		3.43333	-4750		3.43333	-4755		3.43333	-284		3.43333	-12592
3.44167	23105		3.44167	-5815		3.44167	-5267		3.44167	-4460		3.44167	-4752		3.44167	-4758		3.44167	-290		3.44167	-12590
3.45	22994		3.45	-5822		3.45	-5268		3.45	-4468		3.45	-4757		3.45	-4758		3.45	-298		3.45	-12586
3.45833	22884		3.45833	-5825		3.45833	-5267		3.45833	-4476		3.45833	-4764		3.45833	-4753		3.45833	-309		3.45833	-12579
3.46667	22766		3.46667	-5822		3.46667	-5262		3.46667	-4485		3.46667	-4771		3.46667	-4741		3.46667	-323		3.46667	-12569
3.475	22647		3.475	-5815		3.475	-5253		3.475	-4494		3.475	-4776		3.475	-4720		3.475	-337		3.475	-12555
3.48333	22535		3.48333	-5805		3.48333	-5238		3.48333	-4503		3.48333	-4773		3.48333	-4687		3.48333	-350		3.48333	-12536
3.49167	22430		3.49167	-5793		3.49167	-5219		3.49167	-4511		3.49167	-4763		3.49167	-4643		3.49167	-361		3.49167	-12514
3.5	22329		3.5	-5782		3.5	-5194		3.5	-4517		3.5	-4750		3.5	-4590		3.5	-372		3.5	-12487
3.50833	22234		3.50833	-5772		3.50833	-5163		3.50833	-4521		3.50833	-4736		3.50833	-4528		3.50833	-384		3.50833	-12458
3.51667	22140		3.51667	-5763		3.51667	-5125		3.51667	-4524		3.51667	-4723		3.51667	-4463		3.51667	-397		3.51667	-12426
3.525	22045		3.525	-5755		3.525	-5081		3.525	-4527		3.525	-4712		3.525	-4397		3.525	-411		3.525	-12392
3.53333	21952		3.53333	-5747		3.53333	-5033		3.53333	-4529		3.53333	-4703		3.53333	-4331		3.53333	-423		3.53333	-12355
3.54167	21859		3.54167	-5737		3.54167	-4980		3.54167	-4532		3.54167	-4692		3.54167	-4265		3.54167	-435		3.54167	-12315
3.55	21770		3.55	-5721		3.55	-4924		3.55	-4537		3.55	-4679		3.55	-4199		3.55	-446		3.55	-12276
3.55833	21686		3.55833	-5702		3.55833	-4860		3.55833	-4544		3.55833	-4667		3.55833	-4137		3.55833	-458		3.55833	-12237
3.56667	21603		3.56667	-5684		3.56667	-4792		3.56667	-4552		3.56667	-4657		3.56667	-4079		3.56667	-473		3.56667	-12197
3.575	21527		3.575	-5669		3.575	-4719		3.575	-4562		3.575	-4649		3.575	-4024		3.575	-493		3.575	-12151
3.58333	21446		3.58333	-5657		3.58333	-4642		3.58333	-4574		3.58333	-4644		3.58333	-3971		3.58333	-515		3.58333	-12099
3.59167	21360		3.59167	-5648		3.59167	-4563		3.59167	-4585		3.59167	-4641		3.59167	-3917		3.59167	-536		3.59167	-12038
3.6	21276		3.6	-5638		3.6	-4479		3.6	-4596		3.6	-4636		3.6	-3860		3.6	-556		3.6	-11967
3.60833	21198		3.60833	-5625		3.60833	-4397		3.60833	-4606		3.60833	-4627		3.60833	-3795		3.60833	-572		3.60833	-11894
3.61667	21124		3.61667	-5607		3.61667	-4313		3.61667	-4614		3.61667	-4612		3.61667	-3726		3.61667	-585		3.61667	-11820
3.625	21049		3.625	-5585		3.625	-4229		3.625	-4621		3.625	-4592		3.625	-3651		3.625	-596		3.625	-11747
3.63333	20975		3.63333	-5559		3.63333	-4146		3.63333	-4627		3.63333	-4565		3.63333	-3570		3.63333	-607		3.63333	-11677
3.64167	20896		3.64167	-5530		3.64167	-4061		3.64167	-4634		3.64167	-4533		3.64167	-3482		3.64167	-617		3.64167	-11607
3.65	20817		3.65	-5496		3.65	-3973		3.65	-4640		3.65	-4494		3.65	-3384		3.65	-627		3.65	-11536
3.65833	20736		3.65833	-5457		3.65833	-3877		3.65833	-4648		3.65833	-4448		3.65833	-3280		3.65833	-636		3.65833	-11458
3.66667	20655		3.66667	-5415		3.66667	-3776		3.66667	-4656		3.66667	-4393		3.66667	-3164		3.66667	-645		3.66667	-11374
3.675	20578		3.675	-5366		3.675	-3668		3.675	-4665		3.675	-4331		3.675	-3042		3.675	-654		3.675	-11281
3.68333	20504		3.68333	-5313		3.68333	-3552		3.68333	-4675		3.68333	-4263		3.68333	-2912		3.68333	-664		3.68333	-11178
3.69167	20433		3.69167	-5252		3.69167	-3428		3.69167	-4685		3.69167	-4189		3.69167	-2773		3.69167	-678		3.69167	-11072
3.7	20373		3.7	-5183		3.7	-3291		3.7	-4697		3.7	-4111		3.7	-2627		3.7	-695		3.7	-10959
3.70833	20329		3.70833	-5103		3.70833	-3151		3.70833	-4709		3.70833	-4026		3.70833	-2470		3.70833	-714		3.70833	-10845
3.71667	20300		3.71667	-5013		3.71667	-3000		3.71667	-4720		3.71667	-3939		3.71667	-2306		3.71667	-736		3.71667	-10724
3.725	20284		3.725	-4915		3.725	-2846		3.725	-4728		3.725	-3844		3.725	-2131		3.725	-758		3.725	-10600
3.73333	20279		3.73333	-4804		3.73333	-2690		3.73333	-4735		3.73333	-3742		3.73333	-1947		3.73333	-779		3.73333	-10472
3.74167	20284		3.74167	-4688		3.74167	-2530		3.74167	-4741		3.74167	-3633		3.74167	-1757		3.74167	-798		3.74167	-10336
3.75	20296		3.75	-4562		3.75	-2377		3.75	-4748		3.75	-3514		3.75	-1559		3.75	-815		3.75	-10199
3.75833	20313		3.75833	-4432		3.75833	-2225		3.75833	-4755		3.75833	-3391		3.75833	-1365		3.75833	-830		3.75833	-10054
3.76667	20337		3.76667	-4304		3.76667	-2084		3.76667	-4761		3.76667	-3265		3.76667	-1171		3.76667	-841		3.76667	-9908
3.775	20368		3.775	-4179		3.775	-1954		3.775	-4767		3.775	-3138		3.775	-986		3.775	-850		3.775	-9760
3.78333	20402		3.78333	-4062		3.78333	-1837		3.78333	-4771		3.78333	-3014		3.78333	-812		3.78333	-857		3.78333	-9608
3.79167	20434		3.79167	-3952		3.79167	-1736		3.79167	-4776		3.79167	-2890		3.79167	-646		3.79167	-865		3.79167	-9455
3.8	20460		3.8	-3849		3.8	-1645		3.8	-4783		3.8	-2773		3.8	-490		3.8	-876		3.8	-9293
3.80833	20478		3.80833	-3752		3.80833	-1566		3.80833	-4790		3.80833	-2658		3.80833	-336		3.80833	-891		3.80833	-9128
3.81667	20486		3.81667	-3658		3.81667	-1493		3.81667	-4796		3.81667	-2550		3.81667	-189		3.81667	-910		3.81667	-8953
3.825	20482		3.825	-3568		3.825	-1424		3.825	-4800		3.825	-2444		3.825	-42		3.825	-928		3.825	-8770
3.83333	20467		3.83333	-3480		3.83333	-1356		3.83333	-4802		3.83333	-2338		3.83333	102		3.83333	-945		3.83333	-8579
3.84167	20444		3.84167	-3390		3.84167	-1284		3.84167	-4803		3.84167	-2227		3.84167	243		3.84167	-958		3.84167	-8372
3.85	20413		3.85	-3291		3.85	-1208		3.85	-4804		3.85	-2103		3.85	387		3.85	-967		3.85	-8155
3.85833	20372		3.85833	-3181		3.85833	-1121		3.85833	-4808		3.85833	-1967		3.85833	531		3.85833	-973		3.85833	-7914
3.86667	20317		3.86667	-3056		3.86667	-1025		3.86667	-4817		3.86667	-1812		3.86667	682		3.86667	-977		3.86667	-7653
3.875	20251		3.875	-2911		3.875	-913		3.875	-4829		3.875	-1637		3.875	845		3.875	-982		3.875	-7364
3.88333	20180		3.88333	-2747		3.88333	-782		3.88333	-4842		3.88333	-1437		3.88333	1029		3.88333	-988		3.88333	-7040
3.89167	20110		3.89167	-2554		3.89167	-627		3.89167	-4855		3.89167	-1204		3.89167	1241		3.89167	-997		3.89167	-6681
3.9	20038		3.9	-2333		3.9	-439		3.9	-4864		3.9	-940		3.9	1485		3.9	-1008		3.9	-6262
3.90833	19964		3.90833	-2074		3.90833	-214		3.90833	-4871		3.90833	-627		3.90833	1779		3.90833	-1018		3.90833	-5788
3.91667	19889		3.91667	-1769		3.91667	65		3.91667	-4876		3.91667	-266		3.91667	2120		3.91667	-1028		3.91667	-5223
3.925	19811		3.925	-1416		3.925	400		3.925	-4880		3.925	164		3.925	2534		3.925	-1037		3.925	-4561
3.93333	19735		3.93333	-990		3.93333	808		3.93333	-4884		3.93333	683		3.93333	3034		3.93333	-1048		3.93333	-3771
3.94167	19656		3.94167	-488		3.94167	1308		3.94167	-4889		3.94167	1309		3.94167	3651		3.94167	-1060		3.94167	-2829
3.95	19581		3.95	127		3.95	1910		3.95	-4893		3.95	2087		3.95	4419		3.95	-1073		3.95	-1775
3.95833	19508		3.95833	869		3.95833	2659		3.95833	-4897		3.95833	3000		3.95833	5324		3.95833	-1089		3.95833	-568
3.96667	19436		3.96667	1763		3.96667	3539		3.96667	-4900		3.96667	4100		3.96667	6421		3.96667	-1104		3.96667	686
3.975	19364		3.975	2843		3.975	4594		3.975	-4902		3.975	5333		3.975	7627		3.975	-1119		3.975	1952
3.98333	19298		3.98333	4045		3.98333	5793		3.98333	-4904		3.98333	6662		3.98333	8926		3.98333	-1133		3.98333	3186
3.99167	19236		3.99167	5411		3.99167	7079		3.99167	-4908		3.99167	8076		3.99167	10276		3.99167	-1146		3.99167	4275
4	19174		4	6829		4	8465		4	-4913		4	9426		4	11545		4	-1157		4	5231
4.00833	19112		4.00833	8243		4.00833	9799		4.00833	-4919		4.00833	10717		4.00833	12742		4.00833	-1167		4.00833	5997
4.01667	19051		4.01667	9624		4.01667	11077		4.01667	-4925		4.01667	11859		4.01667	13766		4.01667	-1176		4.01667	6580
4.025	18990		4.025	10845		4.025	12221		4.025	-4929		4.025	12817		4.025	14607		4.025	-1185		4.025	7003
4.03333	18934		4.03333	11922		4.03333	13174		4.03333	-4933		4.03333	13607		4.03333	15272		4.03333	-1195		4.03333	7279
4.04167	18881		4.04167	12800		4.04167	13954		4.04167	-4939		4.04167	14209		4.04167	15759		4.04167	-1204		4.04167	7444
4.05	18833		4.05	13483		4.05	14538		4.05	-4946		4.05	14665		4.05	16108		4.05	-1214		4.05	7528
4.05833	18791		4.05833	14000		4.05833	14962		4.05833	-4954		4.05833	14995		4.05833	16346		4.05833	-1224		4.05833	7556
4.06667	18753		4.06667	14367		4.06667	15254		4.06667	-4963		4.06667	15230		4.06667	16504		4.06667	-1233		4.06667	7553
4.075	18717		4.075	14624		4.075	15445		4.075	-4967		4.075	15401		4.075	16610		4.075	-1242		4.075	7537
4.08333	18683		4.08333	14795		4.08333	15569		4.08333	-4963		4.08333	15528		4.08333	16681		4.08333	-1253		4.08333	7519
4.09167	18650		4.09167	14907		4.09167	15652		4.09167	-4952		4.09167	15630		4.09167	16735		4.09167	-1266		4.09167	7512
4.1	18618		4.1	14983		4.1	15717		4.1	-4936		4.1	15717		4.1	16780		4.1	-1281		4.1	7521
4.10833	18591		4.10833	15043		4.10833	15783		4.10833	-4916		4.10833	15801		4.10833	16826		4.10833	-1296		4.10833	7551
4.11667	18573		4.11667	15101		4.11667	15867		4.11667	-4897		4.11667	15886		4.11667	16877		4.11667	-1310		4.11667	7604
4.125	18565		4.125	15174		4.125	15974		4.125	-4877		4.125	15981		4.125	16940		4.125	-1321		4.125	7679
4.13333	18568		4.13333	15274		4.13333	16110		4.13333	-4856		4.13333	16089		4.13333	17017		4.13333	-1328		4.13333	7777
4.14167	18579		4.14167	15398		4.14167	16279		4.14167	-4832		4.14167	16213		4.14167	17111		4.14167	-1334		4.14167	7899
4.15	18598		4.15	15556		4.15	16477		4.15	-4805		4.15	16357		4.15	17225		4.15	-1340		4.15	8034
4.15833	18623		4.15833	15742		4.15833	16717		4.15833	-4778		4.15833	16516		4.15833	17356		4.15833	-1348		4.15833	8188
4.16667	18655		4.16667	15953		4.16667	16987		4.16667	-4752		4.16667	16695		4.16667	17508		4.16667	-1355		4.16667	8351
4.175	18697		4.175	16195		4.175	17298		4.175	-4732		4.175	16894		4.175	17678		4.175	-1362		4.175	8529
4.18333	18751		4.18333	16456		4.18333	17644		4.18333	-4721		4.18333	17113		4.18333	17869		4.18333	-1370		4.18333	8721
4.19167	18821		4.19167	16745		4.19167	18016		4.19167	-4718		4.19167	17360		4.19167	18083		4.19167	-1380		4.19167	8922
4.2	18913		4.2	17054		4.2	18427		4.2	-4720		4.2	17627		4.2	18313		4.2	-1393		4.2	9140
4.20833	19030		4.20833	17386		4.20833	18855		4.20833	-4723		4.20833	17925		4.20833	18568		4.20833	-1407		4.20833	9365
4.21667	19175		4.21667	17745		4.21667	19320		4.21667	-4724		4.21667	18241		4.21667	18836		4.21667	-1423		4.21667	9602
4.225	19357		4.225	18124		4.225	19807		4.225	-4721		4.225	18578		4.225	19123		4.225	-1436		4.225	9848
4.23333	19577		4.23333	18541		4.23333	20318		4.23333	-4715		4.23333	18937		4.23333	19428		4.23333	-1445		4.23333	10103
4.24167	19852		4.24167	18977		4.24167	20863		4.24167	-4707		4.24167	19310		4.24167	19751		4.24167	-1453		4.24167	10375
4.25	20183		4.25	19445		4.25	21422		4.25	-4698		4.25	19712		4.25	20103		4.25	-1460		4.25	10650
4.25833	20591		4.25833	19940		4.25833	22022		4.25833	-4686		4.25833	20129		4.25833	20472		4.25833	-1467		4.25833	10940
4.26667	21086		4.26667	20454		4.26667	22641		4.26667	-4671		4.26667	20577		4.26667	20877		4.26667	-1475		4.26667	11231
4.275	21670		4.275	21005		4.275	23297		4.275	-4652		4.275	21049		4.275	21304		4.275	-1485		4.275	11527
4.28333	22373		4.28333	21570		4.28333	23987		4.28333	-4627		4.28333	21544		4.28333	21761		4.28333	-1495		4.28333	11829
4.29167	23173		4.29167	22177		4.29167	24700		4.29167	-4596		4.29167	22077		4.29167	22252		4.29167	-1505		4.29167	12125
4.3	24112		4.3	22809		4.3	25461		4.3	-4556		4.3	22628		4.3	22762		4.3	-1514		4.3	12427
4.30833	25192		4.30833	23476		4.30833	26236		4.30833	-4507		4.30833	23223		4.30833	23315		4.30833	-1523		4.30833	12720
4.31667	26440		4.31667	24188		4.31667	27055		4.31667	-4452		4.31667	23845		4.31667	23886		4.31667	-1531		4.31667	13016
4.325	27927		4.325	24923		4.325	27897		4.325	-4391		4.325	24509		4.325	24497		4.325	-1539		4.325	13311
4.33333	29667		4.33333	25714		4.33333	28765		4.33333	-4324		4.33333	25219		4.33333	25142		4.33333	-1548		4.33333	13603
4.34167	31797		4.34167	26529		4.34167	29674		4.34167	-4250		4.34167	25957		4.34167	25817		4.34167	-1558		4.34167	13902
4.35	34261		4.35	27392		4.35	30589		4.35	-4167		4.35	26752		4.35	26546		4.35	-1569		4.35	14197
4.35833	37142		4.35833	28298		4.35833	31549		4.35833	-4076		4.35833	27570		4.35833	27300		4.35833	-1581		4.35833	14505
4.36667	40382		4.36667	29238		4.36667	32506		4.36667	-3972		4.36667	28440		4.36667	28115		4.36667	-1593		4.36667	14818
4.375	43729		4.375	30243		4.375	33475		4.375	-3863		4.375	29348		4.375	28962		4.375	-1604		4.375	15146
4.38333	47218		4.38333	31268		4.38333	34450		4.38333	-3747		4.38333	30294		4.38333	29855		4.38333	-1615		4.38333	15492
4.39167	50479		4.39167	32356		4.39167	35402		4.39167	-3627		4.39167	31303		4.39167	30804		4.39167	-1625		4.39167	15855
4.4	53441		4.4	33469		4.4	36365		4.4	-3503		4.4	32334		4.4	31780		4.4	-1634		4.4	16250
4.40833	56022		4.40833	34610		4.40833	37287		4.40833	-3374		4.40833	33435		4.40833	32827		4.40833	-1643		4.40833	16662
4.41667	58106		4.41667	35792		4.41667	38198		4.41667	-3249		4.41667	34565		4.41667	33897		4.41667	-1650		4.41667	17108
4.425	59785		4.425	36965		4.425	39066		4.425	-3125		4.425	35744		4.425	35027		4.425	-1657		4.425	17581
4.43333	61065		4.43333	38175		4.43333	39875		4.43333	-3008		4.43333	36974		4.43333	36197		4.43333	-1665		4.43333	18084
4.44167	62044		4.44167	39362		4.44167	40639		4.44167	-2899		4.44167	38213		4.44167	37389		4.44167	-1674		4.44167	18630
4.45	62795		4.45	40549		4.45	41318		4.45	-2795		4.45	39508		4.45	38637		4.45	-1682		4.45	19199
4.45833	63391		4.45833	41724		4.45833	41937		4.45833	-2699		4.45833	40786		4.45833	39878		4.45833	-1689		4.45833	19818
4.46667	63893		4.46667	42853		4.46667	42469		4.46667	-2605		4.46667	42080		4.46667	41162		4.46667	-1698		4.46667	20465
4.475	64333		4.475	43973		4.475	42915		4.475	-2512		4.475	43362		4.475	42438		4.475	-1713		4.475	21154
4.48333	64751		4.48333	45025		4.48333	43280		4.48333	-2410		4.48333	44611		4.48333	43714		4.48333	-1729		4.48333	21890
4.49167	65142		4.49167	46046		4.49167	43547		4.49167	-2299		4.49167	45857		4.49167	44998		4.49167	-1747		4.49167	22659
4.5	65517		4.5	47004		4.5	43727		4.5	-2175		4.5	47038		4.5	46231		4.5	-1764		4.5	23498
4.50833	65871		4.50833	47890		4.50833	43809		4.50833	-2033		4.50833	48200		4.50833	47462		4.50833	-1776		4.50833	24371
4.51667	66187		4.51667	48719		4.51667	43789		4.51667	-1874		4.51667	49295		4.51667	48626		4.51667	-1783		4.51667	25314
4.525	66470		4.525	49449		4.525	43671		4.525	-1688		4.525	50326		4.525	49750		4.525	-1787		4.525	26310
4.53333	66696		4.53333	50110		4.53333	43445		4.53333	-1479		4.53333	51298		4.53333	50817		4.53333	-1789		4.53333	27361
4.54167	66867		4.54167	50676		4.54167	43108		4.54167	-1235		4.54167	52170		4.54167	51802		4.54167	-1791		4.54167	28493
4.55	66974		4.55	51158		4.55	42664		4.55	-953		4.55	52974		4.55	52733		4.55	-1793		4.55	29664
4.55833	67006		4.55833	51556		4.55833	42087		4.55833	-626		4.55833	53675		4.55833	53560		4.55833	-1798		4.55833	30929
4.56667	66965		4.56667	51857		4.56667	41393		4.56667	-232		4.56667	54288		4.56667	54311		4.56667	-1804		4.56667	32243
4.575	66849		4.575	52071		4.575	40547		4.575	232		4.575	54806		4.575	54965		4.575	-531		4.575	33633
4.58333	66655		4.58333	52182		4.58333	39550		4.58333	805		4.58333	55214		4.58333	55520		4.58333	-531		4.58333	35105
4.59167	66396		4.59167	52185		4.59167	38402		4.59167	1492		4.59167	55525		4.59167	55984		4.59167	-16		4.59167	36620
4.6	66060		4.6	52078		4.6	37059		4.6	2327		4.6	55721		4.6	56335		4.6	-33		4.6	38240
4.60833	65660		4.60833	51844		4.60833	35576		4.60833	3328		4.60833	55806		4.60833	56584		4.60833	-49		4.60833	39887
4.61667	65202		4.61667	51476		4.61667	33886		4.61667	4457		4.61667	55777		4.61667	56718		4.61667	-65		4.61667	41618
4.625	64677		4.625	50968		4.625	32055		4.625	5755		4.625	55620		4.625	56727		4.625	-80		4.625	43392
4.63333	64120		4.63333	50286		4.63333	30086		4.63333	7111		4.63333	55331		4.63333	56612		4.63333	-94		4.63333	45187
4.64167	63510		4.64167	49440		4.64167	28005		4.64167	8500		4.64167	54891		4.64167	56357		4.64167	-106		4.64167	47047
4.65	62879		4.65	48377		4.65	26026		4.65	9870		4.65	54270		4.65	55949		4.65	-118		4.65	48877
4.65833	62224		4.65833	47099		4.65833	24149		4.65833	11107		4.65833	53477		4.65833	55383		4.65833	-131		4.65833	50753
4.66667	61544		4.66667	45594		4.66667	22607		4.66667	12229		4.66667	52456		4.66667	54615		4.66667	-146		4.66667	52597
4.675	60864		4.675	43807		4.675	21511		4.675	13167		4.675	51223		4.675	53660		4.675	-163		4.675	54429
4.68333	60158		4.68333	41820		4.68333	20755		4.68333	13935		4.68333	49757		4.68333	52477		4.68333	-180		4.68333	56258
4.69167	59456		4.69167	39547		4.69167	20178		4.69167	14547		4.69167	48019		4.69167	51056		4.69167	-198		4.69167	58017
4.7	58736		4.7	37157		4.7	19608		4.7	15012		4.7	46066		4.7	49425		4.7	-217		4.7	59778
4.70833	58007		4.70833	34725		4.70833	18790		4.70833	15369		4.70833	43806		4.70833	47513		4.70833	-235		4.70833	61451
4.71667	57277		4.71667	32325		4.71667	17515		4.71667	15634		4.71667	41390		4.71667	45433		4.71667	-252		4.71667	63083
4.725	56524		4.725	30247		4.725	15882		4.725	15835		4.725	38829		4.725	43134		4.725	-266		4.725	64644
4.73333	55779		4.73333	28461		4.73333	13960		4.73333	15992		4.73333	36249		4.73333	40806		4.73333	-277		4.73333	66104
4.74167	55008		4.74167	26885		4.74167	11824		4.74167	16121		4.74167	33972		4.74167	38707		4.74167	-284		4.74167	67497
4.75	54237		4.75	25347		4.75	9729		4.75	16238		4.75	31990		4.75	36894		4.75	-290		4.75	68740
4.75833	53458		4.75833	23659		4.75833	7672		4.75833	16352		4.75833	30345		4.75833	35646		4.75833	-298		4.75833	69867
4.76667	52659		4.76667	21574		4.76667	5798		4.76667	16475		4.76667	28942		4.76667	34991		4.76667	-309		4.76667	70818
4.775	51864		4.775	18988		4.775	4117		4.775	16607		4.775	27519		4.775	34567		4.775	-323		4.775	71563
4.78333	51036		4.78333	16187		4.78333	2632		4.78333	16757		4.78333	25724		4.78333	33983		4.78333	-337		4.78333	72098
4.79167	50209		4.79167	13176		4.79167	1390		4.79167	16925		4.79167	23416		4.79167	32951		4.79167	-350		4.79167	72354
4.8	49353		4.8	10256		4.8	334		4.8	17111		4.8	20719		4.8	31087		4.8	-361		4.8	72323
4.80833	48481		4.80833	7629		4.80833	-519		4.80833	17319		4.80833	17565		4.80833	28206		4.80833	-372		4.80833	71979
4.81667	47602		4.81667	5305		4.81667	-1213		4.81667	17544		4.81667	14366		4.81667	24770		4.81667	-384		4.81667	71268
4.825	46690		4.825	3409		4.825	-1771		4.825	17798		4.825	11344		4.825	20908		4.825	-397		4.825	70208
4.83333	45786		4.83333	1854		4.83333	-2213		4.83333	18070		4.83333	8590		4.83333	16995		4.83333	-411		4.83333	68762
4.84167	44852		4.84167	632		4.84167	-2573		4.84167	18371		4.84167	6309		4.84167	13448		4.84167	-423		4.84167	66921
4.85	43918		4.85	-324		4.85	-2860		4.85	18700		4.85	4427		4.85	10278		4.85	-435		4.85	64815
4.85833	42974		4.85833	-1074		4.85833	-3100		4.85833	19050		4.85833	2961		4.85833	7685		4.85833	-446		4.85833	62429
4.86667	42010		4.86667	-1647		4.86667	-3299		4.86667	19437		4.86667	1834		4.86667	5585		4.86667	-458		4.86667	60277
4.875	41057		4.875	-2098		4.875	-3469		4.875	19839		4.875	978		4.875	3937		4.875	-473		4.875	58757
4.88333	40073		4.88333	-2440		4.88333	-3620		4.88333	20274		4.88333	352		4.88333	2676		4.88333	-493		4.88333	57931
4.89167	39103		4.89167	-2703		4.89167	-3753		4.89167	20730		4.89167	-111		4.89167	1697		4.89167	-515		4.89167	57861
4.9	38116		4.9	-2911		4.9	-3877		4.9	21208		4.9	-442		4.9	954		4.9	-536		4.9	58292
4.90833	37126		4.90833	-3081		4.90833	-3989		4.90833	21720		4.90833	-680		4.90833	367		4.90833	-556		4.90833	58069
4.91667	36147		4.91667	-3234		4.91667	-4092		4.91667	22250		4.91667	-860		4.91667	-95		4.91667	-572		4.91667	56317
4.925	35149		4.925	-3378		4.925	-4187		4.925	22824		4.925	-1014		4.925	-472		4.925	-585		4.925	52853
4.93333	34177		4.93333	-3528		4.93333	-4276		4.93333	23422		4.93333	-1164		4.93333	-789		4.93333	-596		4.93333	47399
4.94167	33188		4.94167	-3681		4.94167	-4362		4.94167	24059		4.94167	-1329		4.94167	-1058		4.94167	-607		4.94167	40198
4.95	32214		4.95	-3842		4.95	-4443		4.95	24734		4.95	-1524		4.95	-1299		4.95	-617		4.95	32631
4.95833	31244		4.95833	-4005		4.95833	-4523		4.95833	25434		4.95833	-1734		4.95833	-1513		4.95833	-627		4.95833	25003
4.96667	30267		4.96667	-4160		4.96667	-4597		4.96667	26185		4.96667	-1965		4.96667	-1713		4.96667	-636		4.96667	18135
4.975	29317		4.975	-4312		4.975	-4664		4.975	26958		4.975	-2200		4.975	-1896		4.975	-645		4.975	12408
4.98333	28356		4.98333	-4449		4.98333	-4726		4.98333	27785		4.98333	-2425		4.98333	-2067		4.98333	-654		4.98333	7747
4.99167	27429		4.99167	-4578		4.99167	-4783		4.99167	28650		4.99167	-2640		4.99167	-2227		4.99167	-664		4.99167	4201
5	26512		5	-4696		5	-4839		5	29556		5	-2829		5	-2373		5	-678		5	1490
5.00833	25619		5.00833	-4804		5.00833	-4891		5.00833	30524		5.00833	-2999		5.00833	-2509		5.00833	-695		5.00833	-529
5.01667	24770		5.01667	-4905		5.01667	-4940		5.01667	31515		5.01667	-3146		5.01667	-2631		5.01667	-714		5.01667	-2059
5.025	23940		5.025	-4994		5.025	-4988		5.025	32574		5.025	-3270		5.025	-2741		5.025	-736		5.025	-3237
5.03333	23172		5.03333	-5072		5.03333	-5034		5.03333	33657		5.03333	-3378		5.03333	-2841		5.03333	-758		5.03333	-4152
5.04167	22439		5.04167	-5142		5.04167	-5081		5.04167	34788		5.04167	-3472		5.04167	-2930		5.04167	-779		5.04167	-4898
5.05	21767		5.05	-5206		5.05	-5123		5.05	35965		5.05	-3560		5.05	-3012		5.05	-798		5.05	-5503
5.05833	21159		5.05833	-5267		5.05833	-5163		5.05833	37152		5.05833	-3640		5.05833	-3087		5.05833	-815		5.05833	-6020
5.06667	20608		5.06667	-5328		5.06667	-5198		5.06667	38393		5.06667	-3719		5.06667	-3160		5.06667	-830		5.06667	-6459
5.075	20138		5.075	-5390		5.075	-5231		5.075	39619		5.075	-3794		5.075	-3230		5.075	-841		5.075	-6839
5.08333	19728		5.08333	-5450		5.08333	-5262		5.08333	40865		5.08333	-3865		5.08333	-3297		5.08333	-850		5.08333	-7176
5.09167	19393		5.09167	-5510		5.09167	-5296		5.09167	42099		5.09167	-3933		5.09167	-3364		5.09167	-857		5.09167	-7468
5.1	19127		5.1	-5568		5.1	-5335		5.1	43304		5.1	-3996		5.1	-3428		5.1	-865		5.1	-7734
5.10833	18923		5.10833	-5623		5.10833	-5373		5.10833	44505		5.10833	-4056		5.10833	-3492		5.10833	-876		5.10833	-7972
5.11667	18781		5.11667	-5675		5.11667	-5412		5.11667	45643		5.11667	-4111		5.11667	-3553		5.11667	-891		5.11667	-8193
5.125	18694		5.125	-5722		5.125	-5449		5.125	46763		5.125	-4159		5.125	-3615		5.125	-910		5.125	-8399
5.13333	18665		5.13333	-5767		5.13333	-5482		5.13333	47818		5.13333	-4201		5.13333	-3677		5.13333	-928		5.13333	-8587
5.14167	18698		5.14167	-5809		5.14167	-5510		5.14167	48815		5.14167	-4234		5.14167	-3737		5.14167	-945		5.14167	-8765
5.15	18813		5.15	-5849		5.15	-5536		5.15	49758		5.15	-4257		5.15	-3797		5.15	-958		5.15	-8929
5.15833	19043		5.15833	-5886		5.15833	-5560		5.15833	50612		5.15833	-4269		5.15833	-3851		5.15833	-967		5.15833	-9088
5.16667	19401		5.16667	-5922		5.16667	-5584		5.16667	51409		5.16667	-4269		5.16667	-3901		5.16667	-973		5.16667	-9236
5.175	19910		5.175	-5956		5.175	-5608		5.175	52113		5.175	-4258		5.175	-3946		5.175	-977		5.175	-9375
5.18333	20583		5.18333	-5984		5.18333	-5631		5.18333	52746		5.18333	-4242		5.18333	-3985		5.18333	-982		5.18333	-9505
5.19167	21289		5.19167	-6007		5.19167	-5649		5.19167	53300		5.19167	-4224		5.19167	-4020		5.19167	-988		5.19167	-9623
5.2	21970		5.2	-6025		5.2	-5662		5.2	53766		5.2	-4209		5.2	-4048		5.2	-997		5.2	-9734
5.20833	22504		5.20833	-6041		5.20833	-5671		5.20833	54158		5.20833	-4201		5.20833	-4069		5.20833	-1008		5.20833	-9835
5.21667	22719		5.21667	-6054		5.21667	-5676		5.21667	54456		5.21667	-4199		5.21667	-4080		5.21667	-1018		5.21667	-9933
5.225	22597		5.225	-6065		5.225	-5680		5.225	54668		5.225	-4203		5.225	-4078		5.225	-1028		5.225	-10024
5.23333	22177		5.23333	-6073		5.23333	-5683		5.23333	54788		5.23333	-4213		5.23333	-4061		5.23333	-1037		5.23333	-10107
5.24167	21470		5.24167	-6078		5.24167	-5685		5.24167	54808		5.24167	-4230		5.24167	-4025		5.24167	-1048		5.24167	-10181
5.25	20634		5.25	-6076		5.25	-5684		5.25	54730		5.25	-4253		5.25	-3967		5.25	-1060		5.25	-10240
5.25833	19772		5.25833	-6068		5.25833	-5678		5.25833	54538		5.25833	-4282		5.25833	-3884		5.25833	-1073		5.25833	-10284
5.26667	18937		5.26667	-6054		5.26667	-5668		5.26667	54220		5.26667	-4316		5.26667	-3769		5.26667	-1089		5.26667	-10311
5.275	18217		5.275	-6032		5.275	-5652		5.275	53775		5.275	-4349		5.275	-3634		5.275	-1104		5.275	-10321
5.28333	17602		5.28333	-6004		5.28333	-5630		5.28333	53166		5.28333	-4377		5.28333	-3480		5.28333	-1119		5.28333	-10314
5.29167	17107		5.29167	-5967		5.29167	-5605		5.29167	52400		5.29167	-4399		5.29167	-3316		5.29167	-1133		5.29167	-10291
5.3	16710		5.3	-5926		5.3	-5575		5.3	51445		5.3	-4414		5.3	-3166		5.3	-1146		5.3	-10253
5.30833	16391		5.30833	-5881		5.30833	-5544		5.30833	50270		5.30833	-4420		5.30833	-3032		5.30833	-1157		5.30833	-10207
5.31667	16136		5.31667	-5831		5.31667	-5514		5.31667	48893		5.31667	-4420		5.31667	-2933		5.31667	-1167		5.31667	-10156
5.325	15923		5.325	-5776		5.325	-5486		5.325	47233		5.325	-4418		5.325	-2874		5.325	-1176		5.325	-10107
5.33333	15745		5.33333	-5712		5.33333	-5460		5.33333	45356		5.33333	-4416		5.33333	-2858		5.33333	-1185		5.33333	-10068
5.34167	15589		5.34167	-5639		5.34167	-5437		5.34167	43202		5.34167	-4415		5.34167	-2887		5.34167	-1195		5.34167	-10041
5.35	15453		5.35	-5555		5.35	-5415		5.35	40833		5.35	-4417		5.35	-2956		5.35	-1204		5.35	-10029
5.35833	15333		5.35833	-5457		5.35833	-5393		5.35833	38398		5.35833	-4416		5.35833	-3053		5.35833	-1214		5.35833	-10035
5.36667	15228		5.36667	-5346		5.36667	-5371		5.36667	35893		5.36667	-4412		5.36667	-3175		5.36667	-1224		5.36667	-10056
5.375	15147		5.375	-5214		5.375	-5347		5.375	33670		5.375	-4404		5.375	-3308		5.375	-1233		5.375	-10088
5.38333	15087		5.38333	-5060		5.38333	-5323		5.38333	31811		5.38333	-4395		5.38333	-3445		5.38333	-1242		5.38333	-10130
5.39167	15052		5.39167	-4871		5.39167	-5301		5.39167	30263		5.39167	-4385		5.39167	-3584		5.39167	-1253		5.39167	-10173
5.4	15041		5.4	-4649		5.4	-5280		5.4	28919		5.4	-4377		5.4	-3718		5.4	-1266		5.4	-10218
5.40833	15051		5.40833	-4387		5.40833	-5259		5.40833	27557		5.40833	-4369		5.40833	-3851		5.40833	-1281		5.40833	-10259
5.41667	15076		5.41667	-4081		5.41667	-5236		5.41667	25845		5.41667	-4359		5.41667	-3977		5.41667	-1296		5.41667	-10294
5.425	15111		5.425	-3747		5.425	-5212		5.425	23522		5.425	-4343		5.425	-4098		5.425	-1310		5.425	-10318
5.43333	15136		5.43333	-3375		5.43333	-5185		5.43333	20788		5.43333	-4322		5.43333	-4212		5.43333	-1321		5.43333	-10324
5.44167	15141		5.44167	-3000		5.44167	-5155		5.44167	17677		5.44167	-4296		5.44167	-4317		5.44167	-1328		5.44167	-10310
5.45	15117		5.45	-2627		5.45	-5121		5.45	14404		5.45	-4266		5.45	-4416		5.45	-1334		5.45	-10276
5.45833	15055		5.45833	-2283		5.45833	-5082		5.45833	11365		5.45833	-4239		5.45833	-4506		5.45833	-1340		5.45833	-10219
5.46667	14957		5.46667	-2005		5.46667	-5038		5.46667	8573		5.46667	-4220		5.46667	-4590		5.46667	-1348		5.46667	-10147
5.475	14838		5.475	-1798		5.475	-4990		5.475	6231		5.475	-4212		5.475	-4667		5.475	-1355		5.475	-10061
5.48333	14698		5.48333	-1684		5.48333	-4941		5.48333	4310		5.48333	-4218		5.48333	-4737		5.48333	-1362		5.48333	-9970
5.49167	14555		5.49167	-1669		5.49167	-4902		5.49167	2776		5.49167	-4239		5.49167	-4802		5.49167	-1370		5.49167	-9886
5.5	14411		5.5	-1731		5.5	-4874		5.5	1594		5.5	-4273		5.5	-4860		5.5	-1380		5.5	-9815
5.50833	14273		5.50833	-1857		5.50833	-4859		5.50833	671		5.50833	-4320		5.50833	-4913		5.50833	-1393		5.50833	-9768
5.51667	14148		5.51667	-2026		5.51667	-4857		5.51667	-23		5.51667	-4375		5.51667	-4961		5.51667	-1407		5.51667	-9752
5.525	14033		5.525	-2201		5.525	-4867		5.525	-557		5.525	-4435		5.525	-5004		5.525	-1423		5.525	-9764
5.53333	13939		5.53333	-2375		5.53333	-4889		5.53333	-963		5.53333	-4495		5.53333	-5043		5.53333	-1436		5.53333	-9806
5.54167	13864		5.54167	-2528		5.54167	-4924		5.54167	-1275		5.54167	-4548		5.54167	-5077		5.54167	-1445		5.54167	-9877
5.55	13804		5.55	-2656		5.55	-4970		5.55	-1524		5.55	-4593		5.55	-5108		5.55	-1453		5.55	-9970
5.55833	13754		5.55833	-2764		5.55833	-5032		5.55833	-1731		5.55833	-4632		5.55833	-5133		5.55833	-1460		5.55833	-10089
5.56667	13710		5.56667	-2861		5.56667	-5102		5.56667	-1922		5.56667	-4665		5.56667	-5155		5.56667	-1467		5.56667	-10221
5.575	13673		5.575	-2959		5.575	-5178		5.575	-2102		5.575	-4696		5.575	-5173		5.575	-1475		5.575	-10363
5.58333	13640		5.58333	-3072		5.58333	-5258		5.58333	-2283		5.58333	-4728		5.58333	-5189		5.58333	-1485		5.58333	-10512
5.59167	13616		5.59167	-3216		5.59167	-5335		5.59167	-2463		5.59167	-4763		5.59167	-5205		5.59167	-1495		5.59167	-10659
5.6	13600		5.6	-3391		5.6	-5412		5.6	-2641		5.6	-4803		5.6	-5219		5.6	-1505		5.6	-10807
5.60833	13595		5.60833	-3602		5.60833	-5486		5.60833	-2818		5.60833	-4852		5.60833	-5232		5.60833	-1514		5.60833	-10948
5.61667	13600		5.61667	-3848		5.61667	-5559		5.61667	-2984		5.61667	-4907		5.61667	-5243		5.61667	-1523		5.61667	-11085
5.625	13615		5.625	-4113		5.625	-5630		5.625	-3143		5.625	-4968		5.625	-5251		5.625	-1531		5.625	-11216
5.63333	13640		5.63333	-4402		5.63333	-5696		5.63333	-3287		5.63333	-5034		5.63333	-5257		5.63333	-1539		5.63333	-11338
5.64167	13679		5.64167	-4693		5.64167	-5759		5.64167	-3417		5.64167	-5101		5.64167	-5260		5.64167	-1548		5.64167	-11457
5.65	13724		5.65	-4985		5.65	-5815		5.65	-3534		5.65	-5170		5.65	-5263		5.65	-1558		5.65	-11567
5.65833	13773		5.65833	-5269		5.65833	-5864		5.65833	-3636		5.65833	-5238		5.65833	-5263		5.65833	-1569		5.65833	-11673
5.66667	13818		5.66667	-5527		5.66667	-5904		5.66667	-3731		5.66667	-5305		5.66667	-5260		5.66667	-1581		5.66667	-11770
5.675	13850		5.675	-5764		5.675	-5935		5.675	-3817		5.675	-5369		5.675	-5256		5.675	-1593		5.675	-11859
5.68333	13866		5.68333	-5965		5.68333	-5959		5.68333	-3898		5.68333	-5424		5.68333	-5253		5.68333	-1604		5.68333	-11939
5.69167	13862		5.69167	-6135		5.69167	-5977		5.69167	-3974		5.69167	-5472		5.69167	-5251		5.69167	-1615		5.69167	-12009
5.7	13836		5.7	-6276		5.7	-5992		5.7	-4044		5.7	-5510		5.7	-5250		5.7	-1625		5.7	-12074
5.70833	13793		5.70833	-6391		5.70833	-6004		5.70833	-4111		5.70833	-5540		5.70833	-5250		5.70833	-1634		5.70833	-12129
5.71667	13734		5.71667	-6487		5.71667	-6015		5.71667	-4176		5.71667	-5564		5.71667	-5252		5.71667	-1643		5.71667	-12178
5.725	13662		5.725	-6565		5.725	-6024		5.725	-4244		5.725	-5581		5.725	-5256		5.725	-1650		5.725	-12220
5.73333	13580		5.73333	-6630		5.73333	-6031		5.73333	-4311		5.73333	-5594		5.73333	-5262		5.73333	-1657		5.73333	-12255
5.74167	13488		5.74167	-6682		5.74167	-6035		5.74167	-4380		5.74167	-5605		5.74167	-5265		5.74167	-1665		5.74167	-12284
5.75	13394		5.75	-6722		5.75	-6038		5.75	-4448		5.75	-5614		5.75	-5264		5.75	-1674		5.75	-12307
5.75833	13304		5.75833	-6752		5.75833	-6038		5.75833	-4508		5.75833	-5621		5.75833	-5259		5.75833	-1682		5.75833	-12326
5.76667	13220		5.76667	-6772		5.76667	-6037		5.76667	-4561		5.76667	-5625		5.76667	-5249		5.76667	-1689		5.76667	-12341
5.775	13150		5.775	-6784		5.775	-6035		5.775	-4607		5.775	-5625		5.775	-5237		5.775	-1698		5.775	-12355
5.78333	13094		5.78333	-6789		5.78333	-6031		5.78333	-4647		5.78333	-5621		5.78333	-5226		5.78333	-1713		5.78333	-12366
5.79167	13051		5.79167	-6790		5.79167	-6026		5.79167	-4681		5.79167	-5614		5.79167	-5214		5.79167	-1729		5.79167	-12369
5.8	13023		5.8	-6787		5.8	-6017		5.8	-4710		5.8	-5606		5.8	-5201		5.8	-1747		5.8	-12361
5.80833	13006		5.80833	-6780		5.80833	-6005		5.80833	-4735		5.80833	-5595		5.80833	-5185		5.80833	-1764		5.80833	-12342
5.81667	13000		5.81667	-6768		5.81667	-5989		5.81667	-4757		5.81667	-5581		5.81667	-5166		5.81667	-1776		5.81667	-12309
5.825	13003		5.825	-6753		5.825	-5970		5.825	-4776		5.825	-5564		5.825	-5144		5.825	-1783		5.825	-12265
5.83333	13012		5.83333	-6734		5.83333	-5945		5.83333	-4792		5.83333	-5542		5.83333	-5119		5.83333	-1787		5.83333	-12216
5.84167	13025		5.84167	-6711		5.84167	-5913		5.84167	-4806		5.84167	-5517		5.84167	-5092		5.84167	-1789		5.84167	-12159
5.85	13040		5.85	-6685		5.85	-5876		5.85	-4820		5.85	-5486		5.85	-5061		5.85	-1791		5.85	-12096
5.85833	13055		5.85833	-6654		5.85833	-5831		5.85833	-4834		5.85833	-5452		5.85833	-5025		5.85833	-1793		5.85833	-12022
5.86667	13070		5.86667	-6617		5.86667	-5782		5.86667	-4849		5.86667	-5415		5.86667	-4982		5.86667	-1798		5.86667	-11938
5.875	13081		5.875	-6572		5.875	-5726		5.875	-4866		5.875	-5375		5.875	-4931		5.875	-1804		5.875	-11841
5.88333	13089		5.88333	-6521		5.88333	-5662		5.88333	-4885		5.88333	-5331		5.88333	-4868		5.88333	-1812		5.88333	-11730
5.89167	13093		5.89167	-6463		5.89167	-5592		5.89167	-4902		5.89167	-5280		5.89167	-4797		5.89167	-1821		5.89167	-11607
5.9	13091		5.9	-6400		5.9	-5511		5.9	-4911		5.9	-5222		5.9	-4721		5.9	-1830		5.9	-11468
5.90833	13085		5.90833	-6331		5.90833	-5422		5.90833	-4912		5.90833	-5153		5.90833	-4638		5.90833	-1842		5.90833	-11320
5.91667	13077		5.91667	-6255		5.91667	-5322		5.91667	-4903		5.91667	-5076		5.91667	-4552		5.91667	-1856		5.91667	-11157
5.925	13067		5.925	-6171		5.925	-5211		5.925	-4886		5.925	-4990		5.925	-4458		5.925	-1873		5.925	-10981
5.93333	13057		5.93333	-6071		5.93333	-5084		5.93333	-4864		5.93333	-4894		5.93333	-4353		5.93333	-1889		5.93333	-10788
5.94167	13047		5.94167	-5955		5.94167	-4934		5.94167	-4837		5.94167	-4786		5.94167	-4229		5.94167	-1903		5.94167	-10568
5.95	13039		5.95	-5816		5.95	-4755		5.95	-4807		5.95	-4660		5.95	-4077		5.95	-1914		5.95	-10322
5.95833	13035		5.95833	-5647		5.95833	-4531		5.95833	-4774		5.95833	-4513		5.95833	-3893		5.95833	-1922		5.95833	-10027
5.96667	13037		5.96667	-5435		5.96667	-4255		5.96667	-4738		5.96667	-4331		5.96667	-3659		5.96667	-1926		5.96667	-9676
5.975	13047		5.975	-5169		5.975	-3901		5.975	-4703		5.975	-4110		5.975	-3371		5.975	-1930		5.975	-9236
5.98333	13069		5.98333	-4845		5.98333	-3463		5.98333	-4669		5.98333	-3839		5.98333	-3008		5.98333	-1936		5.98333	-8685
5.99167	13103		5.99167	-4443		5.99167	-2928		5.99167	-4636		5.99167	-3506		5.99167	-2562		5.99167	-1941		5.99167	-7998
6	13152		6	-3981		6	-2278		6	-4601		6	-3122		6	-2043		6	-1947		6	-7127
6.00833	13216		6.00833	-3458		6.00833	-1565		6.00833	-4562		6.00833	-2667		6.00833	-1429		6.00833	-1953		6.00833	-6099
6.01667	13300		6.01667	-2887		6.01667	-776		6.01667	-4519		6.01667	-2179		6.01667	-770		6.01667	-1960		6.01667	-4861
6.025	13406		6.025	-2319		6.025	20		6.025	-4469		6.025	-1667		6.025	-62		6.025	-1969		6.025	-3477
6.03333	13533		6.03333	-1754		6.03333	774		6.03333	-4412		6.03333	-1148		6.03333	652		6.03333	-1977		6.03333	-1995
6.04167	13689		6.04167	-1253		6.04167	1467		6.04167	-4346		6.04167	-673		6.04167	1312		6.04167	-1987		6.04167	-428
6.05	13866		6.05	-838		6.05	2014		6.05	-4269		6.05	-239		6.05	1914		6.05	-1995		6.05	1051
6.05833	14065		6.05833	-524		6.05833	2411		6.05833	-4182		6.05833	111		6.05833	2387		6.05833	-2002		6.05833	2440
6.06667	14283		6.06667	-338		6.06667	2628		6.06667	-4081		6.06667	368		6.06667	2721		6.06667	-2007		6.06667	3609
6.075	14503		6.075	-275		6.075	2643		6.075	-3979		6.075	530		6.075	2907		6.075	-2013		6.075	4483
6.08333	14728		6.08333	-324		6.08333	2481		6.08333	-3876		6.08333	587		6.08333	2933		6.08333	-2020		6.08333	5060
6.09167	14942		6.09167	-485		6.09167	2160		6.09167	-3783		6.09167	549		6.09167	2819		6.09167	-2027		6.09167	5283
6.1	15144		6.1	-725		6.1	1695		6.1	-3708		6.1	436		6.1	2586		6.1	-2033		6.1	5168
6.10833	15327		6.10833	-1029		6.10833	1154		6.10833	-3654		6.10833	251		6.10833	2242		6.10833	-2040		6.10833	4775
6.11667	15483		6.11667	-1383		6.11667	543		6.11667	-3624		6.11667	27		6.11667	1841		6.11667	-2047		6.11667	4109
6.125	15616		6.125	-1751		6.125	-84		6.125	-3621		6.125	-224		6.125	1393		6.125	-2056		6.125	3261
6.13333	15720		6.13333	-2138		6.13333	-697		6.13333	-3644		6.13333	-490		6.13333	929		6.13333	-2066		6.13333	2296
6.14167	15798		6.14167	-2510		6.14167	-1291		6.14167	-3693		6.14167	-753		6.14167	477		6.14167	-2078		6.14167	1234
6.15	15853		6.15	-2864		6.15	-1825		6.15	-3764		6.15	-1017		6.15	32		6.15	-2089		6.15	183
6.15833	15888		6.15833	-3194		6.15833	-2316		6.15833	-3847		6.15833	-1266		6.15833	-375		6.15833	-2100		6.15833	-871
6.16667	15906		6.16667	-3487		6.16667	-2745		6.16667	-3939		6.16667	-1504		6.16667	-757		6.16667	-2110		6.16667	-1862
6.175	15907		6.175	-3754		6.175	-3119		6.175	-4026		6.175	-1725		6.175	-1100		6.175	-2118		6.175	-2778
6.18333	15890		6.18333	-3986		6.18333	-3444		6.18333	-4104		6.18333	-1921		6.18333	-1405		6.18333	-2127		6.18333	-3624
6.19167	15857		6.19167	-4195		6.19167	-3715		6.19167	-4171		6.19167	-2098		6.19167	-1680		6.19167	-2135		6.19167	-4367
6.2	15807		6.2	-4378		6.2	-3947		6.2	-4227		6.2	-2249		6.2	-1918		6.2	-2144		6.2	-5041
6.20833	15742		6.20833	-4538		6.20833	-4138		6.20833	-4278		6.20833	-2382		6.20833	-2134		6.20833	-2155		6.20833	-5625
6.21667	15666		6.21667	-4679		6.21667	-4298		6.21667	-4328		6.21667	-2493		6.21667	-2319		6.21667	-2165		6.21667	-6139
6.225	15578		6.225	-4799		6.225	-4432		6.225	-4383		6.225	-2582		6.225	-2480		6.225	-2176		6.225	-6586
6.23333	15488		6.23333	-4903		6.23333	-4544		6.23333	-4446		6.23333	-2653		6.23333	-2616		6.23333	-2186		6.23333	-6961
6.24167	15394		6.24167	-4990		6.24167	-4639		6.24167	-4521		6.24167	-2708		6.24167	-2727		6.24167	-2193		6.24167	-7278
6.25	15306		6.25	-5061		6.25	-4717		6.25	-4609		6.25	-2751		6.25	-2817		6.25	-2200		6.25	-7531
6.25833	15226		6.25833	-5118		6.25833	-4784		6.25833	-4706		6.25833	-2780		6.25833	-2886		6.25833	-2206		6.25833	-7732
6.26667	15158		6.26667	-5160		6.26667	-4838		6.26667	-4813		6.26667	-2795		6.26667	-2935		6.26667	-2212		6.26667	-7879
6.275	15109		6.275	-5189		6.275	-4880		6.275	-4924		6.275	-2795		6.275	-2964		6.275	-2220		6.275	-7974
6.28333	15080		6.28333	-5203		6.28333	-4909		6.28333	-5039		6.28333	-2777		6.28333	-2970		6.28333	-2230		6.28333	-8020
6.29167	15071		6.29167	-5200		6.29167	-4924		6.29167	-5153		6.29167	-2740		6.29167	-2952		6.29167	-2240		6.29167	-8011
6.3	15085		6.3	-5182		6.3	-4925		6.3	-5260		6.3	-2688		6.3	-2913		6.3	-2248		6.3	-7948
6.30833	15120		6.30833	-5150		6.30833	-4914		6.30833	-5363		6.30833	-2618		6.30833	-2853		6.30833	-2255		6.30833	-7836
6.31667	15179		6.31667	-5104		6.31667	-4889		6.31667	-5455		6.31667	-2535		6.31667	-2779		6.31667	-2260		6.31667	-7671
6.325	15262		6.325	-5050		6.325	-4857		6.325	-5536		6.325	-2440		6.325	-2692		6.325	-2264		6.325	-7462
6.33333	15368		6.33333	-4986		6.33333	-4820		6.33333	-5606		6.33333	-2334		6.33333	-2597		6.33333	-2268		6.33333	-7211
6.34167	15502		6.34167	-4917		6.34167	-4779		6.34167	-5666		6.34167	-2224		6.34167	-2498		6.34167	-2274		6.34167	-6915
6.35	15655		6.35	-4844		6.35	-4739		6.35	-5720		6.35	-2108		6.35	-2393		6.35	-2282		6.35	-6587
6.35833	15827		6.35833	-4770		6.35833	-4698		6.35833	-5765		6.35833	-1992		6.35833	-2288		6.35833	-2292		6.35833	-6216
6.36667	16017		6.36667	-4698		6.36667	-4659		6.36667	-5805		6.36667	-1875		6.36667	-2180		6.36667	-2303		6.36667	-5821
6.375	16215		6.375	-4625		6.375	-4618		6.375	-5838		6.375	-1761		6.375	-2072		6.375	-2313		6.375	-5400
6.38333	16429		6.38333	-4555		6.38333	-4577		6.38333	-5865		6.38333	-1655		6.38333	-1964		6.38333	-2324		6.38333	-4960
6.39167	16644		6.39167	-4486		6.39167	-4534		6.39167	-5885		6.39167	-1555		6.39167	-1855		6.39167	-2332		6.39167	-4523
6.4	16865		6.4	-4419		6.4	-4488		6.4	-5898		6.4	-1468		6.4	-1749		6.4	-2337		6.4	-4077
6.40833	17086		6.40833	-4356		6.40833	-4440		6.40833	-5906		6.40833	-1392		6.40833	-1638		6.40833	-2340		6.40833	-3650
6.41667	17301		6.41667	-4295		6.41667	-4386		6.41667	-5911		6.41667	-1325		6.41667	-1523		6.41667	-2342		6.41667	-3232
6.425	17515		6.425	-4237		6.425	-4326		6.425	-5912		6.425	-1262		6.425	-1395		6.425	-2345		6.425	-2831
6.43333	17714		6.43333	-4178		6.43333	-4254		6.43333	-5911		6.43333	-1200		6.43333	-1250		6.43333	-2349		6.43333	-2452
6.44167	17902		6.44167	-4115		6.44167	-4167		6.44167	-5910		6.44167	-1136		6.44167	-1079		6.44167	-2356		6.44167	-2082
6.45	18069		6.45	-4044		6.45	-4059		6.45	-5908		6.45	-1063		6.45	-869		6.45	-2364		6.45	-1729
6.45833	18208		6.45833	-3958		6.45833	-3920		6.45833	-5905		6.45833	-979		6.45833	-614		6.45833	-2374		6.45833	-1375
6.46667	18320		6.46667	-3851		6.46667	-3747		6.46667	-5900		6.46667	-875		6.46667	-291		6.46667	-2386		6.46667	-1029
6.475	18397		6.475	-3712		6.475	-3527		6.475	-5891		6.475	-743		6.475	97		6.475	-2398		6.475	-683
6.48333	18441		6.48333	-3537		6.48333	-3257		6.48333	-5877		6.48333	-567		6.48333	568		6.48333	-2411		6.48333	-331
6.49167	18455		6.49167	-3307		6.49167	-2928		6.49167	-5858		6.49167	-337		6.49167	1120		6.49167	-2422		6.49167	23
6.5	18440		6.5	-3023		6.5	-2526		6.5	-5831		6.5	-51		6.5	1730		6.5	-2431		6.5	400
6.50833	18401		6.50833	-2666		6.50833	-2061		6.50833	-5797		6.50833	310		6.50833	2415		6.50833	-2437		6.50833	800
6.51667	18345		6.51667	-2234		6.51667	-1509		6.51667	-5756		6.51667	723		6.51667	3118		6.51667	-2441		6.51667	1250
6.525	18274		6.525	-1741		6.525	-899		6.525	-5708		6.525	1194		6.525	3843		6.525	-2443		6.525	1732
6.53333	18199		6.53333	-1168		6.53333	-237		6.53333	-5657		6.53333	1710		6.53333	4551		6.53333	-2445		6.53333	2227
6.54167	18120		6.54167	-556		6.54167	468		6.54167	-5606		6.54167	2233		6.54167	5195		6.54167	-2447		6.54167	2725
6.55	18046		6.55	103		6.55	1154		6.55	-5553		6.55	2768		6.55	5774		6.55	-2450		6.55	3146
6.55833	17982		6.55833	779		6.55833	1830		6.55833	-5499		6.55833	3256		6.55833	6224		6.55833	-2453		6.55833	3474
6.56667	17925		6.56667	1428		6.56667	2434		6.56667	-5439		6.56667	3686		6.56667	6540		6.56667	-2458		6.56667	3663
6.575	17872		6.575	2049		6.575	2946		6.575	-5367		6.575	4029		6.575	6701		6.575	-2465		6.575	3673
6.58333	17817		6.58333	2571		6.58333	3352		6.58333	-5274		6.58333	4242		6.58333	6683		6.58333	-2476		6.58333	3507
6.59167	17751		6.59167	2984		6.59167	3613		6.59167	-5156		6.59167	4325		6.59167	6501		6.59167	-2490		6.59167	3166
6.6	17664		6.6	3267		6.6	3735		6.6	-5006		6.6	4262		6.6	6175		6.6	-2504		6.6	2645
6.60833	17551		6.60833	3396		6.60833	3713		6.60833	-4820		6.60833	4046		6.60833	5705		6.60833	-2517		6.60833	2008
6.61667	17406		6.61667	3383		6.61667	3541		6.61667	-4598		6.61667	3715		6.61667	5158		6.61667	-2529		6.61667	1250
6.625	17226		6.625	3241		6.625	3253		6.625	-4328		6.625	3278		6.625	4542		6.625	-2538		6.625	426
6.63333	17020		6.63333	2973		6.63333	2860		6.63333	-4020		6.63333	2764		6.63333	3900		6.63333	-2546		6.63333	-422
6.64167	16785		6.64167	2629		6.64167	2384		6.64167	-3666		6.64167	2223		6.64167	3278		6.64167	-2554		6.64167	-1297
6.65	16541		6.65	2221		6.65	1881		6.65	-3276		6.65	1656		6.65	2676		6.65	-2562		6.65	-2131
6.65833	16300		6.65833	1783		6.65833	1352		6.65833	-2875		6.65833	1122		6.65833	2152		6.65833	-2569		6.65833	-2942
6.66667	16071		6.66667	1357		6.66667	849		6.66667	-2463		6.66667	629		6.66667	1700		6.66667	-2577		6.66667	-3686
6.675	15876		6.675	945		6.675	381		6.675	-2086		6.675	199		6.675	1339		6.675	-2583		6.675	-4351
6.68333	15715		6.68333	591		6.68333	-40		6.68333	-1756		6.68333	-146		6.68333	1079		6.68333	-2588		6.68333	-4940
6.69167	15600		6.69167	294		6.69167	-396		6.69167	-1490		6.69167	-414		6.69167	905		6.69167	-2592		6.69167	-5423
6.7	15534		6.7	63		6.7	-699		6.7	-1308		6.7	-600		6.7	818		6.7	-2594		6.7	-5819
6.70833	15516		6.70833	-96		6.70833	-942		6.70833	-1204		6.70833	-715		6.70833	806		6.70833	-2596		6.70833	-6112
6.71667	15546		6.71667	-202		6.71667	-1135		6.71667	-1179		6.71667	-774		6.71667	843		6.71667	-2601		6.71667	-6309
6.725	15619		6.725	-271		6.725	-1292		6.725	-1228		6.725	-789		6.725	917		6.725	-2608		6.725	-6420
6.73333	15723		6.73333	-320		6.73333	-1427		6.73333	-1332		6.73333	-779		6.73333	998		6.73333	-2618		6.73333	-6448
6.74167	15855		6.74167	-376		6.74167	-1556		6.74167	-1484		6.74167	-772		6.74167	1056		6.74167	-2629		6.74167	-6408
6.75	15994		6.75	-461		6.75	-1693		6.75	-1668		6.75	-781		6.75	1075		6.75	-2639		6.75	-6325
6.75833	16128		6.75833	-586		6.75833	-1851		6.75833	-1864		6.75833	-826		6.75833	1036		6.75833	-2644		6.75833	-6211
6.76667	16247		6.76667	-762		6.76667	-2030		6.76667	-2072		6.76667	-925		6.76667	923		6.76667	-2646		6.76667	-6094
6.775	16332		6.775	-998		6.775	-2240		6.775	-2273		6.775	-1073		6.775	742		6.775	-2648		6.775	-5993
6.78333	16379		6.78333	-1281		6.78333	-2476		6.78333	-2468		6.78333	-1274		6.78333	487		6.78333	-2654		6.78333	-5923
6.79167	16380		6.79167	-1623		6.79167	-2732		6.79167	-2653		6.79167	-1525		6.79167	167		6.79167	-2663		6.79167	-5910
6.8	16332		6.8	-1999		6.8	-3011		6.8	-2824		6.8	-1807		6.8	-199		6.8	-2675		6.8	-5962
6.80833	16242		6.80833	-2402		6.80833	-3293		6.80833	-2986		6.80833	-2129		6.80833	-614		6.80833	-2690		6.80833	-6082
6.81667	16119		6.81667	-2824		6.81667	-3586		6.81667	-3131		6.81667	-2465		6.81667	-1038		6.81667	-2701		6.81667	-6278
6.825	15966		6.825	-3237		6.825	-3873		6.825	-3265		6.825	-2812		6.825	-1466		6.825	-2710		6.825	-6538
6.83333	15798		6.83333	-3649		6.83333	-4147		6.83333	-3384		6.83333	-3162		6.83333	-1882		6.83333	-2717		6.83333	-6852
6.84167	15616		6.84167	-4035		6.84167	-4411		6.84167	-3494		6.84167	-3489		6.84167	-2265		6.84167	-2724		6.84167	-7220
6.85	15429		6.85	-4399		6.85	-4648		6.85	-3596		6.85	-3801		6.85	-2623		6.85	-2730		6.85	-7610
6.85833	15239		6.85833	-4737		6.85833	-4868		6.85833	-3692		6.85833	-4080		6.85833	-2941		6.85833	-2737		6.85833	-8031
6.86667	15045		6.86667	-5040		6.86667	-5063		6.86667	-3786		6.86667	-4333		6.86667	-3233		6.86667	-2746		6.86667	-8450
6.875	14851		6.875	-5317		6.875	-5238		6.875	-3869		6.875	-4558		6.875	-3492		6.875	-2755		6.875	-8862
6.88333	14648		6.88333	-5559		6.88333	-5395		6.88333	-3943		6.88333	-4755		6.88333	-3720		6.88333	-2764		6.88333	-9262
6.89167	14446		6.89167	-5777		6.89167	-5532		6.89167	-4005		6.89167	-4931		6.89167	-3922		6.89167	-2773		6.89167	-9627
6.9	14237		6.9	-5970		6.9	-5656		6.9	-4050		6.9	-5080		6.9	-4093		6.9	-2783		6.9	-9970
6.90833	14026		6.90833	-6138		6.90833	-5764		6.90833	-4079		6.90833	-5208		6.90833	-4242		6.90833	-2793		6.90833	-10271
6.91667	13818		6.91667	-6289		6.91667	-5859		6.91667	-4088		6.91667	-5315		6.91667	-4368		6.91667	-2800		6.91667	-10535
6.925	13608		6.925	-6418		6.925	-5943		6.925	-4077		6.925	-5402		6.925	-4478		6.925	-2806		6.925	-10764
6.93333	13406		6.93333	-6534		6.93333	-6017		6.93333	-4049		6.93333	-5474		6.93333	-4573		6.93333	-2811		6.93333	-10955
6.94167	13205		6.94167	-6633		6.94167	-6084		6.94167	-4003		6.94167	-5534		6.94167	-4653		6.94167	-2815		6.94167	-11118
6.95	13018		6.95	-6719		6.95	-6141		6.95	-3945		6.95	-5589		6.95	-4722		6.95	-2818		6.95	-11254
6.95833	12849		6.95833	-6793		6.95833	-6191		6.95833	-3881		6.95833	-5638		6.95833	-4780		6.95833	-2821		6.95833	-11372
6.96667	12695		6.96667	-6857		6.96667	-6234		6.96667	-3809		6.96667	-5686		6.96667	-4831		6.96667	-2825		6.96667	-11470
6.975	12562		6.975	-6913		6.975	-6270		6.975	-3735		6.975	-5729		6.975	-4874		6.975	-2829		6.975	-11552
6.98333	12445		6.98333	-6960		6.98333	-6302		6.98333	-3653		6.98333	-5763		6.98333	-4911		6.98333	-2834		6.98333	-11619
6.99167	12346		6.99167	-7002		6.99167	-6327		6.99167	-3568		6.99167	-5789		6.99167	-4940		6.99167	-2841		6.99167	-11668
7	12265		7	-7038		7	-6349		7	-3482		7	-5808		7	-4956		7	-2850		7	-11698
7.00833	12199		7.00833	-7069		7.00833	-6367		7.00833	-3394		7.00833	-5820		7.00833	-4960		7.00833	-2860		7.00833	-11711
7.01667	12150		7.01667	-7099		7.01667	-6382		7.01667	-3308		7.01667	-5829		7.01667	-4955		7.01667	-2868		7.01667	-11705
7.025	12114		7.025	-7125		7.025	-6395		7.025	-3222		7.025	-5837		7.025	-4945		7.025	-2876		7.025	-11683
7.03333	12087		7.03333	-7151		7.03333	-6407		7.03333	-3138		7.03333	-5845		7.03333	-4932		7.03333	-2882		7.03333	-11644
7.04167	12065		7.04167	-7176		7.04167	-6417		7.04167	-3054		7.04167	-5852		7.04167	-4915		7.04167	-2885		7.04167	-11591
7.05	12048		7.05	-7199		7.05	-6421		7.05	-2971		7.05	-5859		7.05	-4894		7.05	-2886		7.05	-11524
7.05833	12037		7.05833	-7221		7.05833	-6420		7.05833	-2892		7.05833	-5867		7.05833	-4867		7.05833	-2887		7.05833	-11439
7.06667	12031		7.06667	-7242		7.06667	-6414		7.06667	-2813		7.06667	-5875		7.06667	-4833		7.06667	-2888		7.06667	-11342
7.075	12034		7.075	-7262		7.075	-6407		7.075	-2732		7.075	-5882		7.075	-4796		7.075	-2891		7.075	-11231
7.08333	12046		7.08333	-7279		7.08333	-6398		7.08333	-2643		7.08333	-5886		7.08333	-4759		7.08333	-2894		7.08333	-11107
7.09167	12067		7.09167	-7291		7.09167	-6384		7.09167	-2541		7.09167	-5884		7.09167	-4722		7.09167	-2900		7.09167	-10981
7.1	12101		7.1	-7298		7.1	-6364		7.1	-2416		7.1	-5878		7.1	-4686		7.1	-2908		7.1	-10850
7.10833	12150		7.10833	-7303		7.10833	-6338		7.10833	-2260		7.10833	-5868		7.10833	-4649		7.10833	-2917		7.10833	-10726
7.11667	12216		7.11667	-7305		7.11667	-6307		7.11667	-2068		7.11667	-5856		7.11667	-4615		7.11667	-2925		7.11667	-10606
7.125	12303		7.125	-7310		7.125	-6272		7.125	-1825		7.125	-5845		7.125	-4585		7.125	-2932		7.125	-10494
7.13333	12408		7.13333	-7318		7.13333	-6235		7.13333	-1534		7.13333	-5835		7.13333	-4563		7.13333	-2938		7.13333	-10391
7.14167	12536		7.14167	-7326		7.14167	-6194		7.14167	-1182		7.14167	-5827		7.14167	-4549		7.14167	-2941		7.14167	-10294
7.15	12680		7.15	-7333		7.15	-6146		7.15	-769		7.15	-5822		7.15	-4546		7.15	-2944		7.15	-10213
7.15833	12836		7.15833	-7338		7.15833	-6084		7.15833	-305		7.15833	-5817		7.15833	-4553		7.15833	-2950		7.15833	-10147
7.16667	13000		7.16667	-7341		7.16667	-6014		7.16667	220		7.16667	-5813		7.16667	-4571		7.16667	-2960		7.16667	-10099
7.175	13161		7.175	-7341		7.175	-5937		7.175	762		7.175	-5809		7.175	-4597		7.175	-2970		7.175	-10071
7.18333	13318		7.18333	-7338		7.18333	-5855		7.18333	1326		7.18333	-5806		7.18333	-4631		7.18333	-2977		7.18333	-10062
7.19167	13455		7.19167	-7333		7.19167	-5775		7.19167	1870		7.19167	-5806		7.19167	-4672		7.19167	-2983		7.19167	-10071
7.2	13570		7.2	-7324		7.2	-5696		7.2	2360		7.2	-5809		7.2	-4716		7.2	-2987		7.2	-10099
7.20833	13658		7.20833	-7308		7.20833	-5622		7.20833	2787		7.20833	-5814		7.20833	-4764		7.20833	-2991		7.20833	-10142
7.21667	13711		7.21667	-7287		7.21667	-5549		7.21667	3098		7.21667	-5820		7.21667	-4817		7.21667	-2996		7.21667	-10202
7.225	13729		7.225	-7263		7.225	-5479		7.225	3288		7.225	-5824		7.225	-4877		7.225	-3002		7.225	-10274
7.23333	13710		7.23333	-7237		7.23333	-5416		7.23333	3345		7.23333	-5829		7.23333	-4942		7.23333	-3009		7.23333	-10357
7.24167	13651		7.24167	-7212		7.24167	-5360		7.24167	3256		7.24167	-5834		7.24167	-5009		7.24167	-3014		7.24167	-10450
7.25	13561		7.25	-7189		7.25	-5317		7.25	3043		7.25	-5842		7.25	-5078		7.25	-3019		7.25	-10549
7.25833	13441		7.25833	-7170		7.25833	-5287		7.25833	2729		7.25833	-5854		7.25833	-5143		7.25833	-3025		7.25833	-10659
7.26667	13296		7.26667	-7156		7.26667	-5270		7.26667	2323		7.26667	-5872		7.26667	-5206		7.26667	-3033		7.26667	-10773
7.275	13138		7.275	-7146		7.275	-5265		7.275	1880		7.275	-5894		7.275	-5264		7.275	-3041		7.275	-10893
7.28333	12966		7.28333	-7139		7.28333	-5271		7.28333	1409		7.28333	-5920		7.28333	-5319		7.28333	-3051		7.28333	-11017
7.29167	12791		7.29167	-7133		7.29167	-5286		7.29167	949		7.29167	-5949		7.29167	-5372		7.29167	-3058		7.29167	-11137
7.3	12612		7.3	-7129		7.3	-5309		7.3	534		7.3	-5980		7.3	-5422		7.3	-3063		7.3	-11257
7.30833	12433		7.30833	-7126		7.30833	-5341		7.30833	169		7.30833	-6014		7.30833	-5472		7.30833	-3065		7.30833	-11372
7.31667	12261		7.31667	-7126		7.31667	-5386		7.31667	-116		7.31667	-6047		7.31667	-5521		7.31667	-3066		7.31667	-11487
7.325	12092		7.325	-7128		7.325	-5441		7.325	-325		7.325	-6078		7.325	-5568		7.325	-3067		7.325	-11600
7.33333	11939		7.33333	-7135		7.33333	-5504		7.33333	-459		7.33333	-6108		7.33333	-5613		7.33333	-3071		7.33333	-11712
7.34167	11798		7.34167	-7145		7.34167	-5575		7.34167	-521		7.34167	-6135		7.34167	-5656		7.34167	-3079		7.34167	-11823
7.35	11674		7.35	-7161		7.35	-5647		7.35	-528		7.35	-6162		7.35	-5697		7.35	-3089		7.35	-11929
7.35833	11567		7.35833	-7181		7.35833	-5723		7.35833	-495		7.35833	-6189		7.35833	-5734		7.35833	-3101		7.35833	-12031
7.36667	11473		7.36667	-7203		7.36667	-5798		7.36667	-436		7.36667	-6217		7.36667	-5766		7.36667	-3114		7.36667	-12125
7.375	11391		7.375	-7228		7.375	-5874		7.375	-386		7.375	-6243		7.375	-5796		7.375	-3125		7.375	-12210
7.38333	11316		7.38333	-7254		7.38333	-5949		7.38333	-365		7.38333	-6261		7.38333	-5825		7.38333	-3134		7.38333	-12289
7.39167	11248		7.39167	-7280		7.39167	-6022		7.39167	-389		7.39167	-6272		7.39167	-5855		7.39167	-3141		7.39167	-12362
7.4	11183		7.4	-7307		7.4	-6094		7.4	-478		7.4	-6277		7.4	-5885		7.4	-3146		7.4	-12432
7.40833	11123		7.40833	-7334		7.40833	-6160		7.40833	-635		7.40833	-6280		7.40833	-5918		7.40833	-3148		7.40833	-12499
7.41667	11068		7.41667	-7361		7.41667	-6223		7.41667	-851		7.41667	-6285		7.41667	-5947		7.41667	-3149		7.41667	-12564
7.425	11016		7.425	-7383		7.425	-6280		7.425	-1134		7.425	-6297		7.425	-5970		7.425	-3151		7.425	-12629
7.43333	10970		7.43333	-7402		7.43333	-6332		7.43333	-1458		7.43333	-6316		7.43333	-5989		7.43333	-3153		7.43333	-12691
7.44167	10928		7.44167	-7419		7.44167	-6380		7.44167	-1822		7.44167	-6336		7.44167	-6003		7.44167	-3156		7.44167	-12753
7.45	10889		7.45	-7436		7.45	-6426		7.45	-2212		7.45	-6357		7.45	-6015		7.45	-3160		7.45	-12810
7.45833	10855		7.45833	-7456		7.45833	-6472		7.45833	-2602		7.45833	-6375		7.45833	-6028		7.45833	-3163		7.45833	-12863
7.46667	10825		7.46667	-7478		7.46667	-6515		7.46667	-2996		7.46667	-6389		7.46667	-6045		7.46667	-3165		7.46667	-12911
7.475	10797		7.475	-7505		7.475	-6554		7.475	-3365		7.475	-6400		7.475	-6063		7.475	-3170		7.475	-12954
7.48333	10772		7.48333	-7531		7.48333	-6592		7.48333	-3713		7.48333	-6407		7.48333	-6082		7.48333	-3177		7.48333	-12994
7.49167	10748		7.49167	-7555		7.49167	-6628		7.49167	-4031		7.49167	-6411		7.49167	-6101		7.49167	-3186		7.49167	-13031
7.5	10725		7.5	-7578		7.5	-6665		7.5	-4313		7.5	-6414		7.5	-6118		7.5	-3193		7.5	-13065
7.50833	10702		7.50833	-7601		7.50833	-6701		7.50833	-4570		7.50833	-6419		7.50833	-6132		7.50833	-3200		7.50833	-13096
7.51667	10680		7.51667	-7624		7.51667	-6735		7.51667	-4791		7.51667	-6427		7.51667	-6145		7.51667	-3203		7.51667	-13126
7.525	10658		7.525	-7646		7.525	-6767		7.525	-4988		7.525	-6440		7.525	-6159		7.525	-3205		7.525	-13153
7.53333	10635		7.53333	-7667		7.53333	-6792		7.53333	-5157		7.53333	-6455		7.53333	-6174		7.53333	-3206		7.53333	-13175
7.54167	10611		7.54167	-7687		7.54167	-6814		7.54167	-5304		7.54167	-6469		7.54167	-6190		7.54167	-3209		7.54167	-13192
7.55	10588		7.55	-7705		7.55	-6834		7.55	-5434		7.55	-6481		7.55	-6207		7.55	-3215		7.55	-13207
7.55833	10566		7.55833	-7723		7.55833	-6856		7.55833	-5544		7.55833	-6492		7.55833	-6224		7.55833	-3224		7.55833	-13221
7.56667	10545		7.56667	-7738		7.56667	-6880		7.56667	-5640		7.56667	-6502		7.56667	-6243		7.56667	-3235		7.56667	-13236
7.575	10525		7.575	-7751		7.575	-6906		7.575	-5721		7.575	-6511		7.575	-6261		7.575	-3246		7.575	-13254
7.58333	10505		7.58333	-7763		7.58333	-6932		7.58333	-5787		7.58333	-6518		7.58333	-6278		7.58333	-3256		7.58333	-13274
7.59167	10486		7.59167	-7771		7.59167	-6954		7.59167	-5844		7.59167	-6524		7.59167	-6293		7.59167	-3263		7.59167	-13292
7.6	10469		7.6	-7778		7.6	-6974		7.6	-5893		7.6	-6529		7.6	-6306		7.6	-3267		7.6	-13309
7.60833	10454		7.60833	-7788		7.60833	-6991		7.60833	-5939		7.60833	-6533		7.60833	-6318		7.60833	-3267		7.60833	-13326
7.61667	10441		7.61667	-7801		7.61667	-7007		7.61667	-5979		7.61667	-6539		7.61667	-6328		7.61667	-3265		7.61667	-13343
7.625	10428		7.625	-7814		7.625	-7023		7.625	-6016		7.625	-6547		7.625	-6339		7.625	-3263		7.625	-13362
7.63333	10415		7.63333	-7826		7.63333	-7040		7.63333	-6047		7.63333	-6557		7.63333	-6350		7.63333	-3263		7.63333	-13381
7.64167	10400		7.64167	-7837		7.64167	-7058		7.64167	-6073		7.64167	-6566		7.64167	-6359		7.64167	-3267		7.64167	-13400
7.65	10386		7.65	-7846		7.65	-7076		7.65	-6096		7.65	-6571		7.65	-6367		7.65	-3275		7.65	-13418
7.65833	10374		7.65833	-7853		7.65833	-7091		7.65833	-6115		7.65833	-6575		7.65833	-6373		7.65833	-3286		7.65833	-13434
7.66667	10366		7.66667	-7860		7.66667	-7104		7.66667	-6134		7.66667	-6576		7.66667	-6378		7.66667	-3298		7.66667	-13448
7.675	10360		7.675	-7868		7.675	-7113		7.675	-6150		7.675	-6577		7.675	-6382		7.675	-3308		7.675	-13461
7.68333	10356		7.68333	-7874		7.68333	-7119		7.68333	-6164		7.68333	-6580		7.68333	-6387		7.68333	-3317		7.68333	-13474
7.69167	10351		7.69167	-7880		7.69167	-7125		7.69167	-6174		7.69167	-6586		7.69167	-6392		7.69167	-3324		7.69167	-13486
7.7	10343		7.7	-7886		7.7	-7129		7.7	-6180		7.7	-6593		7.7	-6395		7.7	-3332		7.7	-13496
7.70833	10331		7.70833	-7892		7.70833	-7135		7.70833	-6182		7.70833	-6601		7.70833	-6396		7.70833	-3339		7.70833	-13505
7.71667	10318		7.71667	-7897		7.71667	-7143		7.71667	-6181		7.71667	-6609		7.71667	-6395		7.71667	-3346		7.71667	-13510
7.725	10303		7.725	-7902		7.725	-7153		7.725	-6178		7.725	-6616		7.725	-6394		7.725	-3352		7.725	-13511
7.73333	10289		7.73333	-7907		7.73333	-7165		7.73333	-6173		7.73333	-6622		7.73333	-6394		7.73333	-3355		7.73333	-13512
7.74167	10275		7.74167	-7912		7.74167	-7176		7.74167	-6168		7.74167	-6631		7.74167	-6396		7.74167	-3356		7.74167	-13512
7.75	10260		7.75	-7920		7.75	-7185		7.75	-6161		7.75	-6642		7.75	-6399		7.75	-3356		7.75	-13511
7.75833	10245		7.75833	-7930		7.75833	-7190		7.75833	-6151		7.75833	-6653		7.75833	-6403		7.75833	-3356		7.75833	-13507
7.76667	10230		7.76667	-7941		7.76667	-7194		7.76667	-6136		7.76667	-6661		7.76667	-6404		7.76667	-3358		7.76667	-13503
7.775	10217		7.775	-7953		7.775	-7199		7.775	-6117		7.775	-6666		7.775	-6403		7.775	-3363		7.775	-13499
7.78333	10206		7.78333	-7963		7.78333	-7207		7.78333	-6092		7.78333	-6665		7.78333	-6402		7.78333	-3371		7.78333	-13497
7.79167	10198		7.79167	-7969		7.79167	-7216		7.79167	-6065		7.79167	-6662		7.79167	-6400		7.79167	-3380		7.79167	-13496
7.8	10191		7.8	-7973		7.8	-7227		7.8	-6037		7.8	-6657		7.8	-6399		7.8	-3388		7.8	-13496
7.80833	10185		7.80833	-7976		7.80833	-7234		7.80833	-6011		7.80833	-6653		7.80833	-6398		7.80833	-3396		7.80833	-13494
7.81667	10179		7.81667	-7979		7.81667	-7239		7.81667	-5990		7.81667	-6651		7.81667	-6397		7.81667	-3403		7.81667	-13487
7.825	10173		7.825	-7981		7.825	-7241		7.825	-5974		7.825	-6651		7.825	-6395		7.825	-3410		7.825	-13476
7.83333	10166		7.83333	-7983		7.83333	-7244		7.83333	-5962		7.83333	-6652		7.83333	-6391		7.83333	-3416		7.83333	-13464
7.84167	10160		7.84167	-7985		7.84167	-7248		7.84167	-5953		7.84167	-6653		7.84167	-6388		7.84167	-3421		7.84167	-13451
7.85	10154		7.85	-7988		7.85	-7254		7.85	-5945		7.85	-6653		7.85	-6386		7.85	-3424		7.85	-13441
7.85833	10151		7.85833	-7992		7.85833	-7261		7.85833	-5938		7.85833	-6652		7.85833	-6384		7.85833	-3426		7.85833	-13431
7.86667	10150		7.86667	-7997		7.86667	-7269		7.86667	-5932		7.86667	-6651		7.86667	-6382		7.86667	-3426		7.86667	-13420
7.875	10150		7.875	-8002		7.875	-7276		7.875	-5929		7.875	-6649		7.875	-6380		7.875	-3427		7.875	-13404
7.88333	10150		7.88333	-8008		7.88333	-7283		7.88333	-5930		7.88333	-6648		7.88333	-6377		7.88333	-3429		7.88333	-13386
7.89167	10147		7.89167	-8014		7.89167	-7288		7.89167	-5937		7.89167	-6649		7.89167	-6372		7.89167	-3434		7.89167	-13368
7.9	10143		7.9	-8021		7.9	-7290		7.9	-5950		7.9	-6649		7.9	-6364		7.9	-3442		7.9	-13350
7.90833	10137		7.90833	-8028		7.90833	-7290		7.90833	-5970		7.90833	-6647		7.90833	-6354		7.90833	-3450		7.90833	-13331
7.91667	10134		7.91667	-8035		7.91667	-7287		7.91667	-5993		7.91667	-6643		7.91667	-6343		7.91667	-3458		7.91667	-13312
7.925	10133		7.925	-8042		7.925	-7285		7.925	-6021		7.925	-6640		7.925	-6334		7.925	-3462		7.925	-13292
7.93333	10131		7.93333	-8051		7.93333	-7285		7.93333	-6051		7.93333	-6637		7.93333	-6326		7.93333	-3463		7.93333	-13269
7.94167	10128		7.94167	-8059		7.94167	-7289		7.94167	-6082		7.94167	-6635		7.94167	-6321		7.94167	-3458		7.94167	-13242
7.95	10123		7.95	-8067		7.95	-7293		7.95	-6113		7.95	-6634		7.95	-6316		7.95	-3452		7.95	-13214
7.95833	10117		7.95833	-8073		7.95833	-7297		7.95833	-6142		7.95833	-6633		7.95833	-6311		7.95833	-3448		7.95833	-13184
7.96667	10111		7.96667	-8076		7.96667	-7299		7.96667	-6169		7.96667	-6633		7.96667	-6304		7.96667	-3447		7.96667	-13153
7.975	10105		7.975	-8076		7.975	-7301		7.975	-6195		7.975	-6632		7.975	-6297		7.975	-3451		7.975	-13121
7.98333	10100		7.98333	-8075		7.98333	-7301		7.98333	-6224		7.98333	-6633		7.98333	-6292		7.98333	-3457		7.98333	-13090
7.99167	10095		7.99167	-8077		7.99167	-7301		7.99167	-6253		7.99167	-6635		7.99167	-6290		7.99167	-3463		7.99167	-13063
8	10087		8	-8081		8	-7300		8	-6286		8	-6639		8	-6290		8	-3465		8	-13042
8.00833	10078		8.00833	-8087		8.00833	-7298		8.00833	-6320		8.00833	-6642		8.00833	-6292		8.00833	-3463		8.00833	-13026
8.01667	10072		8.01667	-8094		8.01667	-7294		8.01667	-6351		8.01667	-6645		8.01667	-6296		8.01667	-3460		8.01667	-13014
8.025	10068		8.025	-8100		8.025	-7289		8.025	-6379		8.025	-6646		8.025	-6301		8.025	-3455		8.025	-13004
8.03333	10068		8.03333	-8105		8.03333	-7282		8.03333	-6404		8.03333	-6646		8.03333	-6306		8.03333	-3451		8.03333	-12995
8.04167	10074		8.04167	-8108		8.04167	-7275		8.04167	-6428		8.04167	-6643		8.04167	-6310		8.04167	-3446		8.04167	-12985
8.05	10083		8.05	-8108		8.05	-7267		8.05	-6450		8.05	-6638		8.05	-6313		8.05	-3439		8.05	-12977
8.05833	10093		8.05833	-8106		8.05833	-7260		8.05833	-6469		8.05833	-6632		8.05833	-6316		8.05833	-3427		8.05833	-12972
8.06667	10104		8.06667	-8104		8.06667	-7253		8.06667	-6488		8.06667	-6625		8.06667	-6318		8.06667	-3410		8.06667	-12970
8.075	10114		8.075	-8104		8.075	-7247		8.075	-6504		8.075	-6619		8.075	-6320		8.075	-3389		8.075	-12972
8.08333	10125		8.08333	-8105		8.08333	-7240		8.08333	-6521		8.08333	-6614		8.08333	-6321		8.08333	-3365		8.08333	-12977
8.09167	10133		8.09167	-8107		8.09167	-7232		8.09167	-6538		8.09167	-6610		8.09167	-6322		8.09167	-3338		8.09167	-12982
8.1	10138		8.1	-8108		8.1	-7223		8.1	-6557		8.1	-6608		8.1	-6326		8.1	-3308		8.1	-12988
8.10833	10140		8.10833	-8108		8.10833	-7212		8.10833	-6578		8.10833	-6607		8.10833	-6335		8.10833	-3274		8.10833	-12994
8.11667	10141		8.11667	-8106		8.11667	-7197		8.11667	-6600		8.11667	-6605		8.11667	-6348		8.11667	-3234		8.11667	-13003
8.125	10140		8.125	-8103		8.125	-7181		8.125	-6621		8.125	-6602		8.125	-6363		8.125	-3187		8.125	-13015
8.13333	10139		8.13333	-8101		8.13333	-7163		8.13333	-6640		8.13333	-6597		8.13333	-6378		8.13333	-3134		8.13333	-13031
8.14167	10139		8.14167	-8100		8.14167	-7146		8.14167	-6657		8.14167	-6592		8.14167	-6392		8.14167	-3074		8.14167	-13051
8.15	10139		8.15	-8101		8.15	-7129		8.15	-6671		8.15	-6589		8.15	-6404		8.15	-3010		8.15	-13071
8.15833	10138		8.15833	-8103		8.15833	-7113		8.15833	-6682		8.15833	-6588		8.15833	-6416		8.15833	-2947		8.15833	-13089
8.16667	10134		8.16667	-8104		8.16667	-7099		8.16667	-6691		8.16667	-6589		8.16667	-6430		8.16667	-2882		8.16667	-13107
8.175	10128		8.175	-8102		8.175	-7088		8.175	-6699		8.175	-6591		8.175	-6443		8.175	-2814		8.175	-13126
8.18333	10122		8.18333	-8098		8.18333	-7079		8.18333	-6707		8.18333	-6597		8.18333	-6455		8.18333	-2740		8.18333	-13146
8.19167	10113		8.19167	-8091		8.19167	-7072		8.19167	-6716		8.19167	-6604		8.19167	-6465		8.19167	-2658		8.19167	-13168
8.2	10102		8.2	-8084		8.2	-7065		8.2	-6727		8.2	-6613		8.2	-6471		8.2	-2563		8.2	-13192
8.20833	10089		8.20833	-8077		8.20833	-7057		8.20833	-6740		8.20833	-6623		8.20833	-6477		8.20833	-2458		8.20833	-13214
8.21667	10075		8.21667	-8071		8.21667	-7049		8.21667	-6752		8.21667	-6632		8.21667	-6482		8.21667	-2346		8.21667	-13234
8.225	10058		8.225	-8066		8.225	-7041		8.225	-6764		8.225	-6639		8.225	-6486		8.225	-2226		8.225	-13251
8.23333	10042		8.23333	-8064		8.23333	-7032		8.23333	-6773		8.23333	-6644		8.23333	-6490		8.23333	-2105		8.23333	-13268
8.24167	10027		8.24167	-8061		8.24167	-7024		8.24167	-6778		8.24167	-6649		8.24167	-6494		8.24167	-1980		8.24167	-13286
8.25	10011		8.25	-8056		8.25	-7015		8.25	-6781		8.25	-6657		8.25	-6498		8.25	-1852		8.25	-13303
8.25833	9995		8.25833	-8051		8.25833	-7008		8.25833	-6784		8.25833	-6665		8.25833	-6505		8.25833	-1716		8.25833	-13320
8.26667	9980		8.26667	-8048		8.26667	-7004		8.26667	-6789		8.26667	-6673		8.26667	-6513		8.26667	-1569		8.26667	-13338
8.275	9967		8.275	-8049		8.275	-7004		8.275	-6796		8.275	-6679		8.275	-6523		8.275	-1416		8.275	-13358
8.28333	9958		8.28333	-8054		8.28333	-7009		8.28333	-6807		8.28333	-6683		8.28333	-6534		8.28333	-1251		8.28333	-13380
8.29167	9952		8.29167	-8063		8.29167	-7019		8.29167	-6819		8.29167	-6685		8.29167	-6546		8.29167	-1083		8.29167	-13402
8.3	9947		8.3	-8070		8.3	-7033		8.3	-6830		8.3	-6687		8.3	-6558		8.3	-912		8.3	-13427
8.30833	9943		8.30833	-8074		8.30833	-7050		8.30833	-6840		8.30833	-6689		8.30833	-6572		8.30833	-738		8.30833	-13453
8.31667	9938		8.31667	-8072		8.31667	-7069		8.31667	-6847		8.31667	-6693		8.31667	-6586		8.31667	-567		8.31667	-13480
8.325	9930		8.325	-8069		8.325	-7088		8.325	-6850		8.325	-6697		8.325	-6599		8.325	-391		8.325	-13507
8.33333	9921		8.33333	-8065		8.33333	-7103		8.33333	-6852		8.33333	-6703		8.33333	-6612		8.33333	-220		8.33333	-13534
8.34167	9912		8.34167	-8063		8.34167	-7115		8.34167	-6854		8.34167	-6710		8.34167	-6624		8.34167	-47		8.34167	-13561
8.35	9902		8.35	-8063		8.35	-7126		8.35	-6859		8.35	-6718		8.35	-6635		8.35	122		8.35	-13584
8.35833	9889		8.35833	-8064		8.35833	-7135		8.35833	-6864		8.35833	-6725		8.35833	-6646		8.35833	287		8.35833	-13604
8.36667	9874		8.36667	-8065		8.36667	-7145		8.36667	-6870		8.36667	-6731		8.36667	-6657		8.36667	450		8.36667	-13620
8.375	9859		8.375	-8065		8.375	-7153		8.375	-6875		8.375	-6735		8.375	-6667		8.375	607		8.375	-13634
8.38333	9843		8.38333	-8066		8.38333	-7161		8.38333	-6876		8.38333	-6741		8.38333	-6675		8.38333	763		8.38333	-13648
8.39167	9828		8.39167	-8069		8.39167	-7168		8.39167	-6875		8.39167	-6748		8.39167	-6681		8.39167	915		8.39167	-13660
8.4	9815		8.4	-8077		8.4	-7175		8.4	-6875		8.4	-6757		8.4	-6685		8.4	1070		8.4	-13672
8.40833	9803		8.40833	-8089		8.40833	-7185		8.40833	-6878		8.40833	-6767		8.40833	-6688		8.40833	1229		8.40833	-13683
8.41667	9792		8.41667	-8105		8.41667	-7201		8.41667	-6883		8.41667	-6777		8.41667	-6690		8.41667	1395		8.41667	-13693
8.425	9780		8.425	-8120		8.425	-7220		8.425	-6889		8.425	-6785		8.425	-6691		8.425	1575		8.425	-13703
8.43333	9767		8.43333	-8133		8.43333	-7242		8.43333	-6895		8.43333	-6792		8.43333	-6693		8.43333	1766		8.43333	-13713
8.44167	9751		8.44167	-8144		8.44167	-7264		8.44167	-6900		8.44167	-6799		8.44167	-6696		8.44167	1979		8.44167	-13722
8.45	9733		8.45	-8153		8.45	-7284		8.45	-6904		8.45	-6806		8.45	-6698		8.45	2213		8.45	-13730
8.45833	9717		8.45833	-8159		8.45833	-7303		8.45833	-6907		8.45833	-6812		8.45833	-6701		8.45833	2477		8.45833	-13737
8.46667	9702		8.46667	-8163		8.46667	-7319		8.46667	-6910		8.46667	-6817		8.46667	-6705		8.46667	2781		8.46667	-13742
8.475	9690		8.475	-8166		8.475	-7332		8.475	-6911		8.475	-6821		8.475	-6710		8.475	3128		8.475	-13746
8.48333	9679		8.48333	-8169		8.48333	-7344		8.48333	-6909		8.48333	-6823		8.48333	-6715		8.48333	3544		8.48333	-13749
8.49167	9667		8.49167	-8174		8.49167	-7354		8.49167	-6906		8.49167	-6824		8.49167	-6719		8.49167	4036		8.49167	-13751
8.5	9652		8.5	-8180		8.5	-7365		8.5	-6903		8.5	-6825		8.5	-6723		8.5	4643		8.5	-13750
8.50833	9637		8.50833	-8186		8.50833	-7376		8.50833	-6902		8.50833	-6827		8.50833	-6726		8.50833	5374		8.50833	-13749
8.51667	9624		8.51667	-8193		8.51667	-7388		8.51667	-6903		8.51667	-6831		8.51667	-6728		8.51667	6251		8.51667	-13748
8.525	9615		8.525	-8200		8.525	-7400		8.525	-6907		8.525	-6834		8.525	-6729		8.525	7302		8.525	-13746
8.53333	9608		8.53333	-8208		8.53333	-7412		8.53333	-6912		8.53333	-6838		8.53333	-6727		8.53333	8445		8.53333	-13743
8.54167	9603		8.54167	-8216		8.54167	-7424		8.54167	-6920		8.54167	-6840		8.54167	-6726		8.54167	9700		8.54167	-13739
8.55	9598		8.55	-8225		8.55	-7434		8.55	-6928		8.55	-6843		8.55	-6726		8.55	10964		8.55	-13733
8.55833	9590		8.55833	-8234		8.55833	-7440		8.55833	-6936		8.55833	-6846		8.55833	-6724		8.55833	12161		8.55833	-13725
8.56667	9580		8.56667	-8242		8.56667	-7444		8.56667	-6942		8.56667	-6851		8.56667	-6720		8.56667	13276		8.56667	-13714
8.575	9570		8.575	-8250		8.575	-7447		8.575	-6946		8.575	-6857		8.575	-6713		8.575	14207		8.575	-13701
8.58333	9561		8.58333	-8257		8.58333	-7450		8.58333	-6947		8.58333	-6865		8.58333	-6703		8.58333	14973		8.58333	-13684
8.59167	9553		8.59167	-8266		8.59167	-7454		8.59167	-6948		8.59167	-6876		8.59167	-6691		8.59167	15556		8.59167	-13668
8.6	9544		8.6	-8274		8.6	-7458		8.6	-6949		8.6	-6886		8.6	-6680		8.6	15966		8.6	-13652
8.60833	9535		8.60833	-8279		8.60833	-7463		8.60833	-6953		8.60833	-6895		8.60833	-6669		8.60833	16241		8.60833	-13637
8.61667	9530		8.61667	-8283		8.61667	-7467		8.61667	-6956		8.61667	-6902		8.61667	-6659		8.61667	16407		8.61667	-13623
8.625	9526		8.625	-8285		8.625	-7472		8.625	-6957		8.625	-6905		8.625	-6648		8.625	16497		8.625	-13607
8.63333	9523		8.63333	-8285		8.63333	-7475		8.63333	-6957		8.63333	-6905		8.63333	-6636		8.63333	16539		8.63333	-13587
8.64167	9519		8.64167	-8285		8.64167	-7478		8.64167	-6957		8.64167	-6902		8.64167	-6623		8.64167	16551		8.64167	-13561
8.65	9512		8.65	-8288		8.65	-7480		8.65	-6957		8.65	-6898		8.65	-6609		8.65	16551		8.65	-13530
8.65833	9504		8.65833	-8293		8.65833	-7481		8.65833	-6958		8.65833	-6894		8.65833	-6594		8.65833	16553		8.65833	-13494
8.66667	9494		8.66667	-8298		8.66667	-7482		8.66667	-6962		8.66667	-6890		8.66667	-6578		8.66667	16564		8.66667	-13456
8.675	9484		8.675	-8303		8.675	-7484		8.675	-6965		8.675	-6886		8.675	-6560		8.675	16592		8.675	-13416
8.68333	9474		8.68333	-8307		8.68333	-7486		8.68333	-6966		8.68333	-6882		8.68333	-6541		8.68333	16641		8.68333	-13373
8.69167	9465		8.69167	-8312		8.69167	-7485		8.69167	-6965		8.69167	-6876		8.69167	-6519		8.69167	16710		8.69167	-13330
8.7	9454		8.7	-8317		8.7	-7483		8.7	-6962		8.7	-6869		8.7	-6494		8.7	16803		8.7	-13282
8.70833	9445		8.70833	-8322		8.70833	-7480		8.70833	-6957		8.70833	-6863		8.70833	-6465		8.70833	16919		8.70833	-13232
8.71667	9437		8.71667	-8327		8.71667	-7479		8.71667	-6953		8.71667	-6858		8.71667	-6433		8.71667	17055		8.71667	-13179
8.725	9432		8.725	-8329		8.725	-7479		8.725	-6949		8.725	-6858		8.725	-6396		8.725	17217		8.725	-13124
8.73333	9429		8.73333	-8330		8.73333	-7479		8.73333	-6946		8.73333	-6862		8.73333	-6355		8.73333	17393		8.73333	-13067
8.74167	9428		8.74167	-8328		8.74167	-7479		8.74167	-6945		8.74167	-6865		8.74167	-6315		8.74167	17589		8.74167	-13007
8.75	9426		8.75	-8326		8.75	-7478		8.75	-6946		8.75	-6866		8.75	-6273		8.75	17798		8.75	-12946
8.75833	9420		8.75833	-8324		8.75833	-7473		8.75833	-6947		8.75833	-6861		8.75833	-6234		8.75833	18022		8.75833	-12881
8.76667	9413		8.76667	-8322		8.76667	-7467		8.76667	-6948		8.76667	-6851		8.76667	-6195		8.76667	18266		8.76667	-12816
8.775	9406		8.775	-8319		8.775	-7460		8.775	-6948		8.775	-6837		8.775	-6158		8.775	18523		8.775	-12751
8.78333	9400		8.78333	-8316		8.78333	-7451		8.78333	-6947		8.78333	-6823		8.78333	-6121		8.78333	18808		8.78333	-12686
8.79167	9396		8.79167	-8312		8.79167	-7442		8.79167	-6945		8.79167	-6809		8.79167	-6084		8.79167	19108		8.79167	-12624
8.8	9393		8.8	-8308		8.8	-7431		8.8	-6940		8.8	-6796		8.8	-6048		8.8	19432		8.8	-12563
8.80833	9389		8.80833	-8304		8.80833	-7418		8.80833	-6931		8.80833	-6783		8.80833	-6014		8.80833	19778		8.80833	-12507
8.81667	9382		8.81667	-8302		8.81667	-7400		8.81667	-6922		8.81667	-6772		8.81667	-5981		8.81667	20139		8.81667	-12453
8.825	9372		8.825	-8303		8.825	-7379		8.825	-6913		8.825	-6763		8.825	-5949		8.825	20528		8.825	-12402
8.83333	9363		8.83333	-8308		8.83333	-7357		8.83333	-6907		8.83333	-6755		8.83333	-5919		8.83333	20929		8.83333	-12353
8.84167	9354		8.84167	-8315		8.84167	-7334		8.84167	-6903		8.84167	-6747		8.84167	-5890		8.84167	21360		8.84167	-12304
8.85	9348		8.85	-8321		8.85	-7311		8.85	-6903		8.85	-6736		8.85	-5863		8.85	21811		8.85	-12260
8.85833	9344		8.85833	-8324		8.85833	-7288		8.85833	-6906		8.85833	-6726		8.85833	-5841		8.85833	22286		8.85833	-12220
8.86667	9343		8.86667	-8324		8.86667	-7267		8.86667	-6913		8.86667	-6717		8.86667	-5824		8.86667	22797		8.86667	-12188
8.875	9343		8.875	-8321		8.875	-7245		8.875	-6920		8.875	-6711		8.875	-5811		8.875	23328		8.875	-12163
8.88333	9344		8.88333	-8317		8.88333	-7222		8.88333	-6928		8.88333	-6712		8.88333	-5805		8.88333	23908		8.88333	-12145
8.89167	9346		8.89167	-8314		8.89167	-7195		8.89167	-6936		8.89167	-6719		8.89167	-5804		8.89167	24509		8.89167	-12134
8.9	9349		8.9	-8313		8.9	-7165		8.9	-6941		8.9	-6727		8.9	-5810		8.9	25148		8.9	-12129
8.90833	9352		8.90833	-8311		8.90833	-7133		8.90833	-6945		8.90833	-6732		8.90833	-5823		8.90833	25822		8.90833	-12131
8.91667	9354		8.91667	-8308		8.91667	-7098		8.91667	-6949		8.91667	-6734		8.91667	-5840		8.91667	26522		8.91667	-12139
8.925	9352		8.925	-8305		8.925	-7064		8.925	-6955		8.925	-6731		8.925	-5859		8.925	27277		8.925	-12154
8.93333	9347		8.93333	-8301		8.93333	-7033		8.93333	-6963		8.93333	-6726		8.93333	-5881		8.93333	28054		8.93333	-12175
8.94167	9338		8.94167	-8296		8.94167	-7005		8.94167	-6972		8.94167	-6722		8.94167	-5905		8.94167	28892		8.94167	-12200
8.95	9327		8.95	-8290		8.95	-6977		8.95	-6984		8.95	-6720		8.95	-5934		8.95	29768		8.95	-12227
8.95833	9318		8.95833	-8284		8.95833	-6946		8.95833	-6998		8.95833	-6722		8.95833	-5966		8.95833	30689		8.95833	-12259
8.96667	9311		8.96667	-8275		8.96667	-6914		8.96667	-7012		8.96667	-6726		8.96667	-6003		8.96667	31672		8.96667	-12293
8.975	9306		8.975	-8264		8.975	-6883		8.975	-7025		8.975	-6733		8.975	-6040		8.975	32683		8.975	-12330
8.98333	9303		8.98333	-8252		8.98333	-6853		8.98333	-7033		8.98333	-6741		8.98333	-6076		8.98333	33770		8.98333	-12370
8.99167	9299		8.99167	-8240		8.99167	-6829		8.99167	-7038		8.99167	-6750		8.99167	-6109		8.99167	34887		8.99167	-12412
9	9294		9	-8228		9	-6808		9	-7042		9	-6757		9	-6140		9	36063		9	-12458
9.00833	9289		9.00833	-8215		9.00833	-6794		9.00833	-7047		9.00833	-6761		9.00833	-6171		9.00833	37290		9.00833	-12504
9.01667	9285		9.01667	-8201		9.01667	-6786		9.01667	-7050		9.01667	-6764		9.01667	-6203		9.01667	38539		9.01667	-12550
9.025	9283		9.025	-8188		9.025	-6784		9.025	-7052		9.025	-6768		9.025	-6237		9.025	39852		9.025	-12596
9.03333	9282		9.03333	-8175		9.03333	-6784		9.03333	-7053		9.03333	-6773		9.03333	-6272		9.03333	41164		9.03333	-12643
9.04167	9282		9.04167	-8163		9.04167	-6787		9.04167	-7054		9.04167	-6781		9.04167	-6305		9.04167	42525		9.04167	-12692
9.05	9281		9.05	-8151		9.05	-6790		9.05	-7055		9.05	-6790		9.05	-6336		9.05	43893		9.05	-12744
9.05833	9281		9.05833	-8141		9.05833	-6794		9.05833	-7059		9.05833	-6801		9.05833	-6366		9.05833	45262		9.05833	-12803
9.06667	9282		9.06667	-8134		9.06667	-6801		9.06667	-7065		9.06667	-6814		9.06667	-6394		9.06667	46655		9.06667	-12863
9.075	9281		9.075	-8128		9.075	-6811		9.075	-7071		9.075	-6829		9.075	-6421		9.075	48006		9.075	-12923
9.08333	9278		9.08333	-8126		9.08333	-6825		9.08333	-7077		9.08333	-6845		9.08333	-6449		9.08333	49368		9.08333	-12980
9.09167	9272		9.09167	-8129		9.09167	-6839		9.09167	-7083		9.09167	-6860		9.09167	-6478		9.09167	50680		9.09167	-13030
9.1	9265		9.1	-8134		9.1	-6852		9.1	-7089		9.1	-6872		9.1	-6506		9.1	51964		9.1	-13075
9.10833	9256		9.10833	-8140		9.10833	-6865		9.10833	-7098		9.10833	-6880		9.10833	-6534		9.10833	53215		9.10833	-13117
9.11667	9247		9.11667	-8146		9.11667	-6881		9.11667	-7106		9.11667	-6888		9.11667	-6558		9.11667	54396		9.11667	-13162
9.125	9236		9.125	-8150		9.125	-6901		9.125	-7116		9.125	-6897		9.125	-6576		9.125	55550		9.125	-13208
9.13333	9226		9.13333	-8151		9.13333	-6923		9.13333	-7125		9.13333	-6907		9.13333	-6592		9.13333	56618		9.13333	-13254
9.14167	9218		9.14167	-8152		9.14167	-6947		9.14167	-7134		9.14167	-6919		9.14167	-6605		9.14167	57633		9.14167	-13298
9.15	9211		9.15	-8153		9.15	-6971		9.15	-7141		9.15	-6931		9.15	-6618		9.15	58569		9.15	-13336
9.15833	9208		9.15833	-8157		9.15833	-6994		9.15833	-7146		9.15833	-6942		9.15833	-6634		9.15833	59412		9.15833	-13367
9.16667	9208		9.16667	-8163		9.16667	-7017		9.16667	-7148		9.16667	-6952		9.16667	-6656		9.16667	60179		9.16667	-13393
9.175	9208		9.175	-8171		9.175	-7040		9.175	-7150		9.175	-6960		9.175	-6680		9.175	60830		9.175	-13418
9.18333	9209		9.18333	-8179		9.18333	-7066		9.18333	-7152		9.18333	-6967		9.18333	-6705		9.18333	61386		9.18333	-13443
9.19167	9208		9.19167	-8186		9.19167	-7095		9.19167	-7157		9.19167	-6974		9.19167	-6728		9.19167	61824		9.19167	-13471
9.2	9203		9.2	-8193		9.2	-7128		9.2	-7163		9.2	-6980		9.2	-6747		9.2	62138		9.2	-13502
9.20833	9195		9.20833	-8203		9.20833	-7161		9.20833	-7168		9.20833	-6986		9.20833	-6762		9.20833	62323		9.20833	-13534
9.21667	9183		9.21667	-8214		9.21667	-7191		9.21667	-7172		9.21667	-6994		9.21667	-6774		9.21667	62343		9.21667	-13565
9.225	9168		9.225	-8227		9.225	-7219		9.225	-7172		9.225	-7004		9.225	-6787		9.225	62185		9.225	-13594
9.23333	9153		9.23333	-8239		9.23333	-7241		9.23333	-7171		9.23333	-7014		9.23333	-6799		9.23333	61828		9.23333	-13621
9.24167	9138		9.24167	-8251		9.24167	-7258		9.24167	-7171		9.24167	-7022		9.24167	-6810		9.24167	61228		9.24167	-13647
9.25	9125		9.25	-8259		9.25	-7275		9.25	-7172		9.25	-7029		9.25	-6821		9.25	60395		9.25	-13673
9.25833	9115		9.25833	-8267		9.25833	-7293		9.25833	-7175		9.25833	-7034		9.25833	-6833		9.25833	59291		9.25833	-13701
9.26667	9108		9.26667	-8276		9.26667	-7312		9.26667	-7178		9.26667	-7040		9.26667	-6844		9.26667	57897		9.26667	-13730
9.275	9103		9.275	-8288		9.275	-7331		9.275	-7182		9.275	-7045		9.275	-6857		9.275	56249		9.275	-13756
9.28333	9100		9.28333	-8300		9.28333	-7350		9.28333	-7185		9.28333	-7050		9.28333	-6871		9.28333	54266		9.28333	-13779
9.29167	9098		9.29167	-8314		9.29167	-7366		9.29167	-7185		9.29167	-7055		9.29167	-6886		9.29167	52065		9.29167	-13798
9.3	9096		9.3	-8328		9.3	-7380		9.3	-7183		9.3	-7059		9.3	-6897		9.3	49606		9.3	-13811
9.30833	9093		9.30833	-8342		9.30833	-7391		9.30833	-7178		9.30833	-7064		9.30833	-6906		9.30833	47061		9.30833	-13823
9.31667	9091		9.31667	-8356		9.31667	-7402		9.31667	-7174		9.31667	-7069		9.31667	-6913		9.31667	44741		9.31667	-13835
9.325	9089		9.325	-8367		9.325	-7414		9.325	-7172		9.325	-7074		9.325	-6921		9.325	42715		9.325	-13848
9.33333	9086		9.33333	-8377		9.33333	-7427		9.33333	-7172		9.33333	-7080		9.33333	-6931		9.33333	41334		9.33333	-13859
9.34167	9082		9.34167	-8385		9.34167	-7442		9.34167	-7176		9.34167	-7085		9.34167	-6942		9.34167	40696		9.34167	-13870
9.35	9077		9.35	-8393		9.35	-7459		9.35	-7180		9.35	-7090		9.35	-6954		9.35	40418		9.35	-13879
9.35833	9070		9.35833	-8400		9.35833	-7477		9.35833	-7183		9.35833	-7095		9.35833	-6964		9.35833	40047		9.35833	-13886
9.36667	9063		9.36667	-8406		9.36667	-7496		9.36667	-7181		9.36667	-7100		9.36667	-6973		9.36667	39231		9.36667	-13892
9.375	9058		9.375	-8411		9.375	-7516		9.375	-7176		9.375	-7104		9.375	-6982		9.375	37457		9.375	-13901
9.38333	9055		9.38333	-8416		9.38333	-7536		9.38333	-7170		9.38333	-7108		9.38333	-6992		9.38333	34440		9.38333	-13910
9.39167	9051		9.39167	-8421		9.39167	-7555		9.39167	-7164		9.39167	-7111		9.39167	-7003		9.39167	30670		9.39167	-13919
9.4	9044		9.4	-8427		9.4	-7573		9.4	-7159		9.4	-7114		9.4	-7015		9.4	26332		9.4	-13927
9.40833	9035		9.40833	-8435		9.40833	-7588		9.40833	-7157		9.40833	-7119		9.40833	-7030		9.40833	21824		9.40833	-13936
9.41667	9025		9.41667	-8446		9.41667	-7600		9.41667	-7153		9.41667	-7126		9.41667	-7046		9.41667	17716		9.41667	-13944
9.425	9015		9.425	-8457		9.425	-7608		9.425	-7148		9.425	-7134		9.425	-7063		9.425	14032		9.425	-13954
9.43333	9007		9.43333	-8467		9.43333	-7615		9.43333	-7140		9.43333	-7142		9.43333	-7080		9.43333	11012		9.43333	-13967
9.44167	9002		9.44167	-8475		9.44167	-7620		9.44167	-7129		9.44167	-7147		9.44167	-7091		9.44167	8588		9.44167	-13984
9.45	8997		9.45	-8482		9.45	-7628		9.45	-7117		9.45	-7150		9.45	-7096		9.45	6692		9.45	-14001
9.45833	8990		9.45833	-8488		9.45833	-7639		9.45833	-7104		9.45833	-7149		9.45833	-7096		9.45833	5253		9.45833	-14017
9.46667	8981		9.46667	-8493		9.46667	-7653		9.46667	-7090		9.46667	-7146		9.46667	-7093		9.46667	4139		9.46667	-14031
9.475	8975		9.475	-8497		9.475	-7671		9.475	-7074		9.475	-7142		9.475	-7090		9.475	3296		9.475	-14043
9.48333	8970		9.48333	-8502		9.48333	-7689		9.48333	-7055		9.48333	-7140		9.48333	-7091		9.48333	2630		9.48333	-14053
9.49167	8968		9.49167	-8508		9.49167	-7705		9.49167	-7036		9.49167	-7141		9.49167	-7098		9.49167	2104		9.49167	-14063
9.5	8969		9.5	-8516		9.5	-7720		9.5	-7019		9.5	-7144		9.5	-7107		9.5	1675		9.5	-14072
9.50833	8971		9.50833	-8526		9.50833	-7731		9.50833	-7004		9.50833	-7149		9.50833	-7119		9.50833	1313		9.50833	-14081
9.51667	8973		9.51667	-8537		9.51667	-7739		9.51667	-6992		9.51667	-7155		9.51667	-7133		9.51667	1006		9.51667	-14090
9.525	8974		9.525	-8547		9.525	-7744		9.525	-6983		9.525	-7159		9.525	-7146		9.525	730		9.525	-14101
9.53333	8973		9.53333	-8554		9.53333	-7748		9.53333	-6975		9.53333	-7164		9.53333	-7157		9.53333	485		9.53333	-14113
9.54167	8967		9.54167	-8558		9.54167	-7753		9.54167	-6968		9.54167	-7168		9.54167	-7167		9.54167	256		9.54167	-14126
9.55	8958		9.55	-8560		9.55	-7758		9.55	-6962		9.55	-7173		9.55	-7175		9.55	47		9.55	-14140
9.55833	8949		9.55833	-8560		9.55833	-7767		9.55833	-6956		9.55833	-7177		9.55833	-7180		9.55833	-141		9.55833	-14154
9.56667	8939		9.56667	-8560		9.56667	-7777		9.56667	-6949		9.56667	-7180		9.56667	-7184		9.56667	-313		9.56667	-14166
9.575	8932		9.575	-8561		9.575	-7790		9.575	-6943		9.575	-7182		9.575	-7189		9.575	-465		9.575	-14176
9.58333	8925		9.58333	-8565		9.58333	-7804		9.58333	-6939		9.58333	-7185		9.58333	-7193		9.58333	-604		9.58333	-14184
9.59167	8920		9.59167	-8573		9.59167	-7818		9.59167	-6937		9.59167	-7188		9.59167	-7198		9.59167	-730		9.59167	-14193
9.6	8915		9.6	-8582		9.6	-7831		9.6	-6935		9.6	-7192		9.6	-7202		9.6	-846		9.6	-14203
9.60833	8912		9.60833	-8592		9.60833	-7839		9.60833	-6932		9.60833	-7199		9.60833	-7204		9.60833	-954		9.60833	-14215
9.61667	8911		9.61667	-8601		9.61667	-7842		9.61667	-6927		9.61667	-7209		9.61667	-7205		9.61667	-1052		9.61667	-14231
9.625	8911		9.625	-8607		9.625	-7842		9.625	-6919		9.625	-7220		9.625	-7204		9.625	-1143		9.625	-14248
9.63333	8909		9.63333	-8608		9.63333	-7840		9.63333	-6912		9.63333	-7232		9.63333	-7203		9.63333	-1224		9.63333	-14264
9.64167	8903		9.64167	-8609		9.64167	-7840		9.64167	-6909		9.64167	-7242		9.64167	-7205		9.64167	-1300		9.64167	-14278
9.65	8892		9.65	-8611		9.65	-7843		9.65	-6912		9.65	-7249		9.65	-7211		9.65	-1368		9.65	-14287
9.65833	8881		9.65833	-8615		9.65833	-7850		9.65833	-6918		9.65833	-7254		9.65833	-7220		9.65833	-1432		9.65833	-14292
9.66667	8870		9.66667	-8621		9.66667	-7860		9.66667	-6928		9.66667	-7256		9.66667	-7231		9.66667	-1493		9.66667	-14295
9.675	8862		9.675	-8627		9.675	-7870		9.675	-6939		9.675	-7257		9.675	-7243		9.675	-1553		9.675	-14300
9.68333	8859		9.68333	-8633		9.68333	-7879		9.68333	-6950		9.68333	-7257		9.68333	-7254		9.68333	-1615		9.68333	-14308
9.69167	8858		9.69167	-8638		9.69167	-7888		9.69167	-6959		9.69167	-7257		9.69167	-7264		9.69167	-1678		9.69167	-14318
9.7	8858		9.7	-8643		9.7	-7897		9.7	-6968		9.7	-7259		9.7	-7274		9.7	-1743		9.7	-14332
9.70833	8856		9.70833	-8649		9.70833	-7905		9.70833	-6977		9.70833	-7261		9.70833	-7284		9.70833	-1809		9.70833	-14344
9.71667	8852		9.71667	-8657		9.71667	-7914		9.71667	-6985		9.71667	-7266		9.71667	-7292		9.71667	-1872		9.71667	-14353
9.725	8848		9.725	-8665		9.725	-7925		9.725	-6994		9.725	-7274		9.725	-7298		9.725	-1933		9.725	-14360
9.73333	8845		9.73333	-8672		9.73333	-7938		9.73333	-7005		9.73333	-7284		9.73333	-7301		9.73333	-1989		9.73333	-14367
9.74167	8846		9.74167	-8676		9.74167	-7951		9.74167	-7021		9.74167	-7295		9.74167	-7302		9.74167	-2040		9.74167	-14375
9.75	8849		9.75	-8678		9.75	-7963		9.75	-7042		9.75	-7304		9.75	-7303		9.75	-2084		9.75	-14382
9.75833	8856		9.75833	-8678		9.75833	-7973		9.75833	-7065		9.75833	-7310		9.75833	-7304		9.75833	-2116		9.75833	-14390
9.76667	8863		9.76667	-8677		9.76667	-7979		9.76667	-7090		9.76667	-7315		9.76667	-7306		9.76667	-2139		9.76667	-14397
9.775	8868		9.775	-8677		9.775	-7981		9.775	-7111		9.775	-7319		9.775	-7309		9.775	-2149		9.775	-14400
9.78333	8869		9.78333	-8678		9.78333	-7980		9.78333	-7125		9.78333	-7322		9.78333	-7310		9.78333	-2144		9.78333	-14401
9.79167	8867		9.79167	-8679		9.79167	-7977		9.79167	-7136		9.79167	-7324		9.79167	-7311		9.79167	-2122		9.79167	-14404
9.8	8864		9.8	-8679		9.8	-7973		9.8	-7145		9.8	-7325		9.8	-7312		9.8	-2079		9.8	-14409
9.80833	8860		9.80833	-8679		9.80833	-7971		9.80833	-7153		9.80833	-7324		9.80833	-7316		9.80833	-2011		9.80833	-14417
9.81667	8857		9.81667	-8681		9.81667	-7971		9.81667	-7162		9.81667	-7322		9.81667	-7321		9.81667	-1910		9.81667	-14427
9.825	8858		9.825	-8685		9.825	-7974		9.825	-7173		9.825	-7320		9.825	-7328		9.825	-1769		9.825	-14438
9.83333	8861		9.83333	-8692		9.83333	-7978		9.83333	-7185		9.83333	-7318		9.83333	-7334		9.83333	-1603		9.83333	-14447
9.84167	8865		9.84167	-8701		9.84167	-7982		9.84167	-7196		9.84167	-7317		9.84167	-7340		9.84167	-1409		9.84167	-14454
9.85	8868		9.85	-8710		9.85	-7986		9.85	-7207		9.85	-7318		9.85	-7344		9.85	-1210		9.85	-14456
9.85833	8869		9.85833	-8717		9.85833	-7989		9.85833	-7218		9.85833	-7321		9.85833	-7348		9.85833	-1027		9.85833	-14453
9.86667	8868		9.86667	-8722		9.86667	-7993		9.86667	-7231		9.86667	-7326		9.86667	-7350		9.86667	-868		9.86667	-14448
9.875	8868		9.875	-8723		9.875	-7999		9.875	-7244		9.875	-7333		9.875	-7351		9.875	-765		9.875	-14444
9.88333	8869		9.88333	-8723		9.88333	-8007		9.88333	-7257		9.88333	-7340		9.88333	-7349		9.88333	-723		9.88333	-14443
9.89167	8871		9.89167	-8722		9.89167	-8014		9.89167	-7269		9.89167	-7346		9.89167	-7348		9.89167	-743		9.89167	-14449
9.9	8874		9.9	-8721		9.9	-8021		9.9	-7277		9.9	-7352		9.9	-7346		9.9	-828		9.9	-14461
9.90833	8876		9.90833	-8723		9.90833	-8028		9.90833	-7283		9.90833	-7354		9.90833	-7346		9.90833	-962		9.90833	-14474
9.91667	8876		9.91667	-8726		9.91667	-8035		9.91667	-7289		9.91667	-7353		9.91667	-7347		9.91667	-1125		9.91667	-14485
9.925	8872		9.925	-8730		9.925	-8040		9.925	-7298		9.925	-7349		9.925	-7347		9.925	-1312		9.925	-14491
9.93333	8867		9.93333	-8735		9.93333	-8043		9.93333	-7307		9.93333	-7344		9.93333	-7344		9.93333	-1499		9.93333	-14493
9.94167	8862		9.94167	-8739		9.94167	-8042		9.94167	-7318		9.94167	-7337		9.94167	-7340		9.94167	-1688		9.94167	-14491
9.95	8856		9.95	-8740		9.95	-8039		9.95	-7329		9.95	-7331		9.95	-7333		9.95	-1867		9.95	-14489
9.95833	8853		9.95833	-8739		9.95833	-8033		9.95833	-7339		9.95833	-7326		9.95833	-7327		9.95833	-2034		9.95833	-14490
9.96667	8850		9.96667	-8737		9.96667	-8027		9.96667	-7347		9.96667	-7322		9.96667	-7320		9.96667	-2189		9.96667	-14493
9.975	8847		9.975	-8734		9.975	-8020		9.975	-7354		9.975	-7319		9.975	-7312		9.975	-2328		9.975	-14497
9.98333	8843		9.98333	-8732		9.98333	-8013		9.98333	-7360		9.98333	-7314		9.98333	-7305		9.98333	-2456		9.98333	-14502
9.99167	8840		9.99167	-8730		9.99167	-8006		9.99167	-7366		9.99167	-7309		9.99167	-7299		9.99167	-2571		9.99167	-14505
10	8840		10	-8728		10	-7998		10	-7370		10	-7305		10	-7294		10	-2673		10	-14506
10.0083	8841		10.0083	-8725		10.0083	-7991		10.0083	-7372		10.0083	-7301		10.0083	-7287		10.0083	-2765		10.0083	-14506
10.0167	8840		10.0167	-8721		10.0167	-7984		10.0167	-7374		10.0167	-7298		10.0167	-7281		10.0167	-2845		10.0167	-14504
10.025	8837		10.025	-8717		10.025	-7980		10.025	-7377		10.025	-7295		10.025	-7276		10.025	-2918		10.025	-14503
10.0333	8832		10.0333	-8713		10.0333	-7978		10.0333	-7381		10.0333	-7292		10.0333	-7270		10.0333	-2985		10.0333	-14501
10.0417	8826		10.0417	-8709		10.0417	-7978		10.0417	-7386		10.0417	-7289		10.0417	-7265		10.0417	-3051		10.0417	-14500
10.05	8821		10.05	-8705		10.05	-7979		10.05	-7391		10.05	-7286		10.05	-7259		10.05	-3115		10.05	-14499
10.0583	8817		10.0583	-8701		10.0583	-7978		10.0583	-7396		10.0583	-7284		10.0583	-7254		10.0583	-3178		10.0583	-14498
10.0667	8814		10.0667	-8699		10.0667	-7975		10.0667	-7399		10.0667	-7285		10.0667	-7249		10.0667	-3238		10.0667	-14496
10.075	8808		10.075	-8699		10.075	-7972		10.075	-7402		10.075	-7287		10.075	-7243		10.075	-3289		10.075	-14493
10.0833	8798		10.0833	-8700		10.0833	-7967		10.0833	-7405		10.0833	-7289		10.0833	-7241		10.0833	-3330		10.0833	-14490
10.0917	8786		10.0917	-8703		10.0917	-7965		10.0917	-7409		10.0917	-7291		10.0917	-7242		10.0917	-3363		10.0917	-14486
10.1	8774		10.1	-8707		10.1	-7965		10.1	-7413		10.1	-7294		10.1	-7243		10.1	-3391		10.1	-14482
10.1083	8766		10.1083	-8710		10.1083	-7967		10.1083	-7419		10.1083	-7295		10.1083	-7244		10.1083	-3416		10.1083	-14480
10.1167	8764		10.1167	-8713		10.1167	-7971		10.1167	-7425		10.1167	-7298		10.1167	-7244		10.1167	-3440		10.1167	-14478
10.125	8766		10.125	-8716		10.125	-7976		10.125	-7432		10.125	-7301		10.125	-7243		10.125	-3464		10.125	-14476
10.1333	8770		10.1333	-8720		10.1333	-7985		10.1333	-7438		10.1333	-7306		10.1333	-7244		10.1333	-3484		10.1333	-14476
10.1417	8772		10.1417	-8724		10.1417	-7996		10.1417	-7442		10.1417	-7311		10.1417	-7249		10.1417	-3500		10.1417	-14477
10.15	8772		10.15	-8731		10.15	-8007		10.15	-7443		10.15	-7315		10.15	-7260		10.15	-3511		10.15	-14477
10.1583	8770		10.1583	-8740		10.1583	-8020		10.1583	-7444		10.1583	-7320		10.1583	-7273		10.1583	-3522		10.1583	-14476
10.1667	8768		10.1667	-8749		10.1667	-8031		10.1667	-7446		10.1667	-7327		10.1667	-7287		10.1667	-3533		10.1667	-14473
10.175	8769		10.175	-8759		10.175	-8040		10.175	-7448		10.175	-7339		10.175	-7304		10.175	-3543		10.175	-14469
10.1833	8772		10.1833	-8769		10.1833	-8049		10.1833	-7450		10.1833	-7352		10.1833	-7321		10.1833	-3553		10.1833	-14463
10.1917	8777		10.1917	-8778		10.1917	-8060		10.1917	-7451		10.1917	-7366		10.1917	-7336		10.1917	-3562		10.1917	-14454
10.2	8778		10.2	-8787		10.2	-8073		10.2	-7452		10.2	-7377		10.2	-7350		10.2	-3570		10.2	-14444
10.2083	8777		10.2083	-8795		10.2083	-8088		10.2083	-7452		10.2083	-7382		10.2083	-7365		10.2083	-3578		10.2083	-14435
10.2167	8772		10.2167	-8804		10.2167	-8103		10.2167	-7452		10.2167	-7383		10.2167	-7383		10.2167	-3583		10.2167	-14428
10.225	8763		10.225	-8814		10.225	-8116		10.225	-7453		10.225	-7384		10.225	-7402		10.225	-3587		10.225	-14424
10.2333	8752		10.2333	-8825		10.2333	-8126		10.2333	-7457		10.2333	-7387		10.2333	-7419		10.2333	-3589		10.2333	-14421
10.2417	8739		10.2417	-8835		10.2417	-8134		10.2417	-7464		10.2417	-7393		10.2417	-7433		10.2417	-3591		10.2417	-14420
10.25	8725		10.25	-8842		10.25	-8140		10.25	-7475		10.25	-7402		10.25	-7445		10.25	-3593		10.25	-14416
10.2583	8712		10.2583	-8847		10.2583	-8147		10.2583	-7487		10.2583	-7413		10.2583	-7455		10.2583	-3597		10.2583	-14406
10.2667	8701		10.2667	-8852		10.2667	-8155		10.2667	-7501		10.2667	-7423		10.2667	-7461		10.2667	-3603		10.2667	-14393
10.275	8694		10.275	-8856		10.275	-8167		10.275	-7512		10.275	-7432		10.275	-7468		10.275	-3609		10.275	-14376
10.2833	8692		10.2833	-8862		10.2833	-8180		10.2833	-7517		10.2833	-7442		10.2833	-7475		10.2833	-3614		10.2833	-14358
10.2917	8691		10.2917	-8871		10.2917	-8190		10.2917	-7518		10.2917	-7452		10.2917	-7485		10.2917	-3618		10.2917	-14342
10.3	8685		10.3	-8882		10.3	-8197		10.3	-7517		10.3	-7464		10.3	-7497		10.3	-3620		10.3	-14328
10.3083	8676		10.3083	-8894		10.3083	-8200		10.3083	-7514		10.3083	-7475		10.3083	-7509		10.3083	-3622		10.3083	-14317
10.3167	8663		10.3167	-8907		10.3167	-8201		10.3167	-7514		10.3167	-7485		10.3167	-7517		10.3167	-3623		10.3167	-14309
10.325	8648		10.325	-8918		10.325	-8204		10.325	-7517		10.325	-7491		10.325	-7524		10.325	-3622		10.325	-14304
10.3333	8633		10.3333	-8927		10.3333	-8210		10.3333	-7522		10.3333	-7493		10.3333	-7528		10.3333	-3616		10.3333	-14300
10.3417	8619		10.3417	-8934		10.3417	-8217		10.3417	-7529		10.3417	-7495		10.3417	-7532		10.3417	-3601		10.3417	-14298
10.35	8606		10.35	-8939		10.35	-8224		10.35	-7537		10.35	-7498		10.35	-7534		10.35	-3582		10.35	-14297
10.3583	8596		10.3583	-8942		10.3583	-8229		10.3583	-7543		10.3583	-7502		10.3583	-7536		10.3583	-3561		10.3583	-14296
10.3667	8587		10.3667	-8944		10.3667	-8234		10.3667	-7549		10.3667	-7506		10.3667	-7539		10.3667	-3542		10.3667	-14296
10.375	8581		10.375	-8946		10.375	-8237		10.375	-7554		10.375	-7509		10.375	-7544		10.375	-3526		10.375	-14295
10.3833	8576		10.3833	-8950		10.3833	-8241		10.3833	-7558		10.3833	-7510		10.3833	-7553		10.3833	-3512		10.3833	-14293
10.3917	8571		10.3917	-8956		10.3917	-8243		10.3917	-7562		10.3917	-7509		10.3917	-7565		10.3917	-3496		10.3917	-14292
10.4	8566		10.4	-8961		10.4	-8244		10.4	-7566		10.4	-7506		10.4	-7580		10.4	-3471		10.4	-14291
10.4083	8559		10.4083	-8967		10.4083	-8246		10.4083	-7570		10.4083	-7503		10.4083	-7593		10.4083	-3438		10.4083	-14293
10.4167	8552		10.4167	-8972		10.4167	-8248		10.4167	-7574		10.4167	-7499		10.4167	-7603		10.4167	-3398		10.4167	-14299
10.425	8545		10.425	-8975		10.425	-8252		10.425	-7578		10.425	-7496		10.425	-7609		10.425	-3351		10.425	-14306
10.4333	8537		10.4333	-8974		10.4333	-8256		10.4333	-7582		10.4333	-7495		10.4333	-7611		10.4333	-3302		10.4333	-14317
10.4417	8529		10.4417	-8973		10.4417	-8262		10.4417	-7586		10.4417	-7497		10.4417	-7614		10.4417	-3247		10.4417	-14329
10.45	8522		10.45	-8976		10.45	-8267		10.45	-7591		10.45	-7505		10.45	-7618		10.45	-3186		10.45	-14339
10.4583	8516		10.4583	-8981		10.4583	-8273		10.4583	-7596		10.4583	-7515		10.4583	-7622		10.4583	-3119		10.4583	-14347
10.4667	8513		10.4667	-8988		10.4667	-8278		10.4667	-7604		10.4667	-7523		10.4667	-7623		10.4667	-3044		10.4667	-14354
10.475	8512		10.475	-8996		10.475	-8284		10.475	-7611		10.475	-7526		10.475	-7622		10.475	-2965		10.475	-14361
10.4833	8511		10.4833	-9002		10.4833	-8288		10.4833	-7617		10.4833	-7528		10.4833	-7619		10.4833	-2878		10.4833	-14369
10.4917	8510		10.4917	-9005		10.4917	-8292		10.4917	-7621		10.4917	-7529		10.4917	-7616		10.4917	-2784		10.4917	-14381
10.5	8508		10.5	-9006		10.5	-8295		10.5	-7624		10.5	-7529		10.5	-7613		10.5	-2682		10.5	-14396
10.5083	8505		10.5083	-9008		10.5083	-8297		10.5083	-7623		10.5083	-7531		10.5083	-7610		10.5083	-2568		10.5083	-14413
10.5167	8501		10.5167	-9012		10.5167	-8297		10.5167	-7623		10.5167	-7534		10.5167	-7608		10.5167	-2441		10.5167	-14432
10.525	8498		10.525	-9016		10.525	-8295		10.525	-7623		10.525	-7537		10.525	-7606		10.525	-2293		10.525	-14452
10.5333	8494		10.5333	-9019		10.5333	-8292		10.5333	-7623		10.5333	-7540		10.5333	-7604		10.5333	-2123		10.5333	-14470
10.5417	8489		10.5417	-9021		10.5417	-8289		10.5417	-7621		10.5417	-7543		10.5417	-7604		10.5417	-1917		10.5417	-14485
10.55	8485		10.55	-9022		10.55	-8288		10.55	-7615		10.55	-7547		10.55	-7608		10.55	-1669		10.55	-14496
10.5583	8479		10.5583	-9023		10.5583	-8292		10.5583	-7608		10.5583	-7551		10.5583	-7613		10.5583	-1360		10.5583	-14501
10.5667	8472		10.5667	-9023		10.5667	-8299		10.5667	-7599		10.5667	-7555		10.5667	-7615		10.5667	-978		10.5667	-14503
10.575	8465		10.575	-9025		10.575	-8308		10.575	-7593		10.575	-7558		10.575	-7615		10.575	-519		10.575	-14506
10.5833	8458		10.5833	-9028		10.5833	-8317		10.5833	-7591		10.5833	-7560		10.5833	-7614		10.5833	45		10.5833	-14511
10.5917	8450		10.5917	-9030		10.5917	-8324		10.5917	-7594		10.5917	-7563		10.5917	-7614		10.5917	674		10.5917	-14519
10.6	8444		10.6	-9032		10.6	-8330		10.6	-7599		10.6	-7566		10.6	-7616		10.6	1376		10.6	-14530
10.6083	8438		10.6083	-9036		10.6083	-8335		10.6083	-7604		10.6083	-7568		10.6083	-7621		10.6083	2116		10.6083	-14543
10.6167	8432		10.6167	-9041		10.6167	-8339		10.6167	-7607		10.6167	-7569		10.6167	-7628		10.6167	2836		10.6167	-14555
10.625	8425		10.625	-9047		10.625	-8343		10.625	-7604		10.625	-7568		10.625	-7637		10.625	3534		10.625	-14567
10.6333	8417		10.6333	-9053		10.6333	-8345		10.6333	-7597		10.6333	-7565		10.6333	-7647		10.6333	4131		10.6333	-14579
10.6417	8407		10.6417	-9059		10.6417	-8345		10.6417	-7589		10.6417	-7561		10.6417	-7656		10.6417	4614		10.6417	-14591
10.65	8397		10.65	-9065		10.65	-8345		10.65	-7581		10.65	-7557		10.65	-7664		10.65	4954		10.65	-14602
10.6583	8388		10.6583	-9069		10.6583	-8343		10.6583	-7576		10.6583	-7554		10.6583	-7669		10.6583	5117		10.6583	-14611
10.6667	8381		10.6667	-9071		10.6667	-8341		10.6667	-7573		10.6667	-7555		10.6667	-7672		10.6667	5116		10.6667	-14618
10.675	8376		10.675	-9069		10.675	-8338		10.675	-7571		10.675	-7562		10.675	-7672		10.675	4963		10.675	-14622
10.6833	8372		10.6833	-9067		10.6833	-8337		10.6833	-7570		10.6833	-7573		10.6833	-7672		10.6833	4668		10.6833	-14625
10.6917	8369		10.6917	-9066		10.6917	-8338		10.6917	-7567		10.6917	-7586		10.6917	-7672		10.6917	4287		10.6917	-14628
10.7	8365		10.7	-9067		10.7	-8343		10.7	-7564		10.7	-7598		10.7	-7671		10.7	3839		10.7	-14633
10.7083	8362		10.7083	-9073		10.7083	-8349		10.7083	-7560		10.7083	-7606		10.7083	-7669		10.7083	3359		10.7083	-14639
10.7167	8360		10.7167	-9082		10.7167	-8356		10.7167	-7554		10.7167	-7609		10.7167	-7666		10.7167	2887		10.7167	-14644
10.725	8358		10.725	-9091		10.725	-8363		10.725	-7548		10.725	-7606		10.725	-7665		10.725	2422		10.725	-14648
10.7333	8356		10.7333	-9098		10.7333	-8368		10.7333	-7545		10.7333	-7598		10.7333	-7664		10.7333	2000		10.7333	-14650
10.7417	8351		10.7417	-9102		10.7417	-8370		10.7417	-7545		10.7417	-7590		10.7417	-7663		10.7417	1615		10.7417	-14650
10.75	8345		10.75	-9101		10.75	-8370		10.75	-7550		10.75	-7583		10.75	-7659		10.75	1277		10.75	-14650
10.7583	8342		10.7583	-9097		10.7583	-8369		10.7583	-7558		10.7583	-7581		10.7583	-7655		10.7583	990		10.7583	-14651
10.7667	8341		10.7667	-9093		10.7667	-8367		10.7667	-7567		10.7667	-7586		10.7667	-7650		10.7667	743		10.7667	-14652
10.775	8343		10.775	-9092		10.775	-8366		10.775	-7576		10.775	-7594		10.775	-7648		10.775	540		10.775	-14655
10.7833	8346		10.7833	-9093		10.7833	-8367		10.7833	-7585		10.7833	-7601		10.7833	-7647		10.7833	368		10.7833	-14659
10.7917	8348		10.7917	-9096		10.7917	-8370		10.7917	-7593		10.7917	-7605		10.7917	-7649		10.7917	226		10.7917	-14663
10.8	8347		10.8	-9100		10.8	-8376		10.8	-7600		10.8	-7605		10.8	-7652		10.8	106		10.8	-14667
10.8083	8343		10.8083	-9104		10.8083	-8381		10.8083	-7607		10.8083	-7602		10.8083	-7654		10.8083	3		10.8083	-14668
10.8167	8339		10.8167	-9106		10.8167	-8384		10.8167	-7617		10.8167	-7599		10.8167	-7655		10.8167	-79		10.8167	-14667
10.825	8334		10.825	-9108		10.825	-8385		10.825	-7630		10.825	-7596		10.825	-7655		10.825	-146		10.825	-14664
10.8333	8328		10.8333	-9112		10.8333	-8387		10.8333	-7646		10.8333	-7596		10.8333	-7656		10.8333	-191		10.8333	-14663
10.8417	8322		10.8417	-9116		10.8417	-8390		10.8417	-7665		10.8417	-7595		10.8417	-7657		10.8417	-212		10.8417	-14663
10.85	8314		10.85	-9118		10.85	-8395		10.85	-7685		10.85	-7594		10.85	-7658		10.85	-210		10.85	-14666
10.8583	8302		10.8583	-9118		10.8583	-8401		10.8583	-7700		10.8583	-7595		10.8583	-7658		10.8583	-184		10.8583	-14669
10.8667	8288		10.8667	-9119		10.8667	-8406		10.8667	-7711		10.8667	-7600		10.8667	-7659		10.8667	-133		10.8667	-14671
10.875	8274		10.875	-9121		10.875	-8406		10.875	-7719		10.875	-7610		10.875	-7657		10.875	-59		10.875	-14671
10.8833	8261		10.8833	-9126		10.8833	-8402		10.8833	-7723		10.8833	-7619		10.8833	-7655		10.8833	40		10.8833	-14670
10.8917	8251		10.8917	-9133		10.8917	-8399		10.8917	-7726		10.8917	-7625		10.8917	-7652		10.8917	162		10.8917	-14667
10.9	8245		10.9	-9140		10.9	-8397		10.9	-7730		10.9	-7627		10.9	-7649		10.9	312		10.9	-14664
10.9083	8242		10.9083	-9144		10.9083	-8398		10.9083	-7734		10.9083	-7625		10.9083	-7647		10.9083	488		10.9083	-14661
10.9167	8241		10.9167	-9144		10.9167	-8399		10.9167	-7740		10.9167	-7620		10.9167	-7645		10.9167	686		10.9167	-14659
10.925	8240		10.925	-9142		10.925	-8402		10.925	-7749		10.925	-7616		10.925	-7642		10.925	913		10.925	-14659
10.9333	8240		10.9333	-9140		10.9333	-8403		10.9333	-7758		10.9333	-7612		10.9333	-7637		10.9333	1150		10.9333	-14659
10.9417	8241		10.9417	-9139		10.9417	-8403		10.9417	-7770		10.9417	-7609		10.9417	-7631		10.9417	1402		10.9417	-14661
10.95	8242		10.95	-9141		10.95	-8403		10.95	-7782		10.95	-7607		10.95	-7626		10.95	1658		10.95	-14663
10.9583	8242		10.9583	-9145		10.9583	-8404		10.9583	-7794		10.9583	-7608		10.9583	-7623		10.9583	1911		10.9583	-14666
10.9667	8239		10.9667	-9148		10.9667	-8405		10.9667	-7806		10.9667	-7610		10.9667	-7624		10.9667	2165		10.9667	-14669
10.975	8234		10.975	-9148		10.975	-8406		10.975	-7816		10.975	-7615		10.975	-7627		10.975	2409		10.975	-14670
10.9833	8227		10.9833	-9146		10.9833	-8406		10.9833	-7822		10.9833	-7621		10.9833	-7628		10.9833	2652		10.9833	-14671
10.9917	8219		10.9917	-9142		10.9917	-8405		10.9917	-7824		10.9917	-7629		10.9917	-7628		10.9917	2883		10.9917	-14668
11	8214		11	-9139		11	-8403		11	-7822		11	-7634		11	-7628		11	3106		11	-14663
11.0083	8209		11.0083	-9141		11.0083	-8401		11.0083	-7819		11.0083	-7637		11.0083	-7629		11.0083	3324		11.0083	-14657
11.0167	8205		11.0167	-9146		11.0167	-8402		11.0167	-7817		11.0167	-7635		11.0167	-7632		11.0167	3541		11.0167	-14652
11.025	8201		11.025	-9153		11.025	-8403		11.025	-7818		11.025	-7630		11.025	-7638		11.025	3771		11.025	-14648
11.0333	8196		11.0333	-9161		11.0333	-8405		11.0333	-7821		11.0333	-7623		11.0333	-7645		11.0333	4016		11.0333	-14645
11.0417	8192		11.0417	-9167		11.0417	-8405		11.0417	-7824		11.0417	-7618		11.0417	-7650		11.0417	4297		11.0417	-14643
11.05	8187		11.05	-9170		11.05	-8405		11.05	-7827		11.05	-7616		11.05	-7654		11.05	4606		11.05	-14642
11.0583	8184		11.0583	-9169		11.0583	-8404		11.0583	-7830		11.0583	-7616		11.0583	-7656		11.0583	4948		11.0583	-14642
11.0667	8180		11.0667	-9165		11.0667	-8404		11.0667	-7834		11.0667	-7619		11.0667	-7658		11.0667	5319		11.0667	-14644
11.075	8176		11.075	-9158		11.075	-8404		11.075	-7839		11.075	-7623		11.075	-7661		11.075	5682		11.075	-14647
11.0833	8170		11.0833	-9151		11.0833	-8405		11.0833	-7847		11.0833	-7626		11.0833	-7665		11.0833	6037		11.0833	-14651
11.0917	8164		11.0917	-9145		11.0917	-8404		11.0917	-7855		11.0917	-7628		11.0917	-7668		11.0917	6343		11.0917	-14655
11.1	8158		11.1	-9141		11.1	-8400		11.1	-7861		11.1	-7629		11.1	-7670		11.1	6577		11.1	-14657
11.1083	8155		11.1083	-9140		11.1083	-8398		11.1083	-7865		11.1083	-7631		11.1083	-7671		11.1083	6734		11.1083	-14657
11.1167	8156		11.1167	-9143		11.1167	-8397		11.1167	-7867		11.1167	-7634		11.1167	-7671		11.1167	6795		11.1167	-14657
11.125	8161		11.125	-9150		11.125	-8399		11.125	-7869		11.125	-7638		11.125	-7671		11.125	6764		11.125	-14659
11.1333	8169		11.1333	-9161		11.1333	-8404		11.1333	-7871		11.1333	-7642		11.1333	-7673		11.1333	6652		11.1333	-14662
11.1417	8178		11.1417	-9173		11.1417	-8412		11.1417	-7871		11.1417	-7645		11.1417	-7676		11.1417	6459		11.1417	-14665
11.15	8184		11.15	-9185		11.15	-8421		11.15	-7871		11.15	-7647		11.15	-7679		11.15	6209		11.15	-14668
11.1583	8185		11.1583	-9195		11.1583	-8429		11.1583	-7871		11.1583	-7649		11.1583	-7681		11.1583	5915		11.1583	-14668
11.1667	8182		11.1667	-9200		11.1667	-8437		11.1667	-7871		11.1667	-7651		11.1667	-7683		11.1667	5581		11.1667	-14667
11.175	8178		11.175	-9202		11.175	-8442		11.175	-7873		11.175	-7653		11.175	-7684		11.175	5231		11.175	-14664
11.1833	8174		11.1833	-9203		11.1833	-8446		11.1833	-7875		11.1833	-7654		11.1833	-7687		11.1833	4853		11.1833	-14661
11.1917	8172		11.1917	-9205		11.1917	-8448		11.1917	-7878		11.1917	-7653		11.1917	-7692		11.1917	4466		11.1917	-14660
11.2	8173		11.2	-9208		11.2	-8449		11.2	-7879		11.2	-7651		11.2	-7698		11.2	4062		11.2	-14661
11.2083	8175		11.2083	-9214		11.2083	-8450		11.2083	-7880		11.2083	-7648		11.2083	-7707		11.2083	3646		11.2083	-14663
11.2167	8176		11.2167	-9221		11.2167	-8452		11.2167	-7880		11.2167	-7647		11.2167	-7716		11.2167	3234		11.2167	-14665
11.225	8176		11.225	-9225		11.225	-8454		11.225	-7882		11.225	-7646		11.225	-7726		11.225	2816		11.225	-14666
11.2333	8172		11.2333	-9228		11.2333	-8455		11.2333	-7885		11.2333	-7648		11.2333	-7737		11.2333	2426		11.2333	-14667
11.2417	8166		11.2417	-9228		11.2417	-8456		11.2417	-7891		11.2417	-7650		11.2417	-7744		11.2417	2061		11.2417	-14670
11.25	8157		11.25	-9228		11.25	-8457		11.25	-7898		11.25	-7654		11.25	-7749		11.25	1740		11.25	-14673
11.2583	8149		11.2583	-9228		11.2583	-8462		11.2583	-7905		11.2583	-7658		11.2583	-7751		11.2583	1477		11.2583	-14677
11.2667	8141		11.2667	-9229		11.2667	-8469		11.2667	-7912		11.2667	-7660		11.2667	-7750		11.2667	1270		11.2667	-14681
11.275	8135		11.275	-9232		11.275	-8478		11.275	-7918		11.275	-7659		11.275	-7747		11.275	1135		11.275	-14685
11.2833	8133		11.2833	-9234		11.2833	-8486		11.2833	-7923		11.2833	-7658		11.2833	-7746		11.2833	1071		11.2833	-14688
11.2917	8133		11.2917	-9234		11.2917	-8490		11.2917	-7927		11.2917	-7655		11.2917	-7746		11.2917	1075		11.2917	-14694
11.3	8133		11.3	-9232		11.3	-8490		11.3	-7928		11.3	-7652		11.3	-7747		11.3	1149		11.3	-14701
11.3083	8132		11.3083	-9233		11.3083	-8488		11.3083	-7927		11.3083	-7649		11.3083	-7749		11.3083	1278		11.3083	-14707
11.3167	8127		11.3167	-9236		11.3167	-8485		11.3167	-7925		11.3167	-7646		11.3167	-7750		11.3167	1452		11.3167	-14710
11.325	8119		11.325	-9242		11.325	-8482		11.325	-7922		11.325	-7645		11.325	-7752		11.325	1664		11.325	-14709
11.3333	8113		11.3333	-9248		11.3333	-8481		11.3333	-7921		11.3333	-7645		11.3333	-7755		11.3333	1880		11.3333	-14705
11.3417	8111		11.3417	-9252		11.3417	-8484		11.3417	-7921		11.3417	-7649		11.3417	-7759		11.3417	2091		11.3417	-14696
11.35	8112		11.35	-9252		11.35	-8489		11.35	-7925		11.35	-7656		11.35	-7764		11.35	2269		11.35	-14688
11.3583	8116		11.3583	-9250		11.3583	-8496		11.3583	-7930		11.3583	-7663		11.3583	-7770		11.3583	2387		11.3583	-14683
11.3667	8120		11.3667	-9248		11.3667	-8502		11.3667	-7937		11.3667	-7668		11.3667	-7776		11.3667	2436		11.3667	-14681
11.375	8121		11.375	-9248		11.375	-8505		11.375	-7945		11.375	-7671		11.375	-7784		11.375	2402		11.375	-14682
11.3833	8116		11.3833	-9251		11.3833	-8504		11.3833	-7954		11.3833	-7672		11.3833	-7792		11.3833	2277		11.3833	-14683
11.3917	8109		11.3917	-9257		11.3917	-8501		11.3917	-7961		11.3917	-7672		11.3917	-7800		11.3917	2076		11.3917	-14686
11.4	8102		11.4	-9264		11.4	-8497		11.4	-7968		11.4	-7673		11.4	-7807		11.4	1795		11.4	-14690
11.4083	8096		11.4083	-9266		11.4083	-8494		11.4083	-7972		11.4083	-7675		11.4083	-7810		11.4083	1457		11.4083	-14696
11.4167	8092		11.4167	-9265		11.4167	-8495		11.4167	-7976		11.4167	-7679		11.4167	-7810		11.4167	1087		11.4167	-14702
11.425	8088		11.425	-9261		11.425	-8497		11.425	-7978		11.425	-7685		11.425	-7808		11.425	687		11.425	-14706
11.4333	8086		11.4333	-9255		11.4333	-8499		11.4333	-7979		11.4333	-7691		11.4333	-7806		11.4333	294		11.4333	-14707
11.4417	8085		11.4417	-9251		11.4417	-8502		11.4417	-7980		11.4417	-7695		11.4417	-7806		11.4417	-97		11.4417	-14704
11.45	8084		11.45	-9250		11.45	-8503		11.45	-7980		11.45	-7696		11.45	-7810		11.45	-468		11.45	-14700
11.4583	8083		11.4583	-9252		11.4583	-8504		11.4583	-7979		11.4583	-7693		11.4583	-7815		11.4583	-812		11.4583	-14696
11.4667	8082		11.4667	-9255		11.4667	-8503		11.4667	-7978		11.4667	-7686		11.4667	-7821		11.4667	-1135		11.4667	-14693
11.475	8079		11.475	-9258		11.475	-8504		11.475	-7974		11.475	-7677		11.475	-7826		11.475	-1415		11.475	-14691
11.4833	8076		11.4833	-9262		11.4833	-8505		11.4833	-7970		11.4833	-7672		11.4833	-7830		11.4833	-1664		11.4833	-14689
11.4917	8072		11.4917	-9266		11.4917	-8507		11.4917	-7966		11.4917	-7671		11.4917	-7834		11.4917	-1875		11.4917	-14688
11.5	8065		11.5	-9269		11.5	-8510		11.5	-7963		11.5	-7676		11.5	-7838		11.5	-2053		11.5	-14688
11.5083	8058		11.5083	-9274		11.5083	-8511		11.5083	-7961		11.5083	-7684		11.5083	-7843		11.5083	-2203		11.5083	-14688
11.5167	8048		11.5167	-9279		11.5167	-8512		11.5167	-7961		11.5167	-7693		11.5167	-7847		11.5167	-2325		11.5167	-14686
11.525	8037		11.525	-9285		11.525	-8513		11.525	-7964		11.525	-7699		11.525	-7851		11.525	-2426		11.525	-14683
11.5333	8028		11.5333	-9292		11.5333	-8515		11.5333	-7967		11.5333	-7702		11.5333	-7854		11.5333	-2504		11.5333	-14677
11.5417	8023		11.5417	-9298		11.5417	-8518		11.5417	-7970		11.5417	-7702		11.5417	-7856		11.5417	-2562		11.5417	-14670
11.55	8020		11.55	-9302		11.55	-8523		11.55	-7972		11.55	-7700		11.55	-7858		11.55	-2602		11.55	-14663
11.5583	8020		11.5583	-9304		11.5583	-8529		11.5583	-7973		11.5583	-7698		11.5583	-7862		11.5583	-2624		11.5583	-14658
11.5667	8021		11.5667	-9302		11.5667	-8533		11.5667	-7974		11.5667	-7698		11.5667	-7867		11.5667	-2632		11.5667	-14655
11.575	8021		11.575	-9296		11.575	-8532		11.575	-7976		11.575	-7699		11.575	-7874		11.575	-2626		11.575	-14653
11.5833	8021		11.5833	-9287		11.5833	-8528		11.5833	-7980		11.5833	-7703		11.5833	-7882		11.5833	-2608		11.5833	-14653
11.5917	8019		11.5917	-9277		11.5917	-8523		11.5917	-7984		11.5917	-7708		11.5917	-7890		11.5917	-2584		11.5917	-14653
11.6	8017		11.6	-9268		11.6	-8518		11.6	-7987		11.6	-7716		11.6	-7897		11.6	-2555		11.6	-14653
11.6083	8013		11.6083	-9264		11.6083	-8515		11.6083	-7987		11.6083	-7724		11.6083	-7900		11.6083	-2526		11.6083	-14654
11.6167	8010		11.6167	-9266		11.6167	-8516		11.6167	-7986		11.6167	-7731		11.6167	-7900		11.6167	-2499		11.6167	-14653
11.625	8008		11.625	-9270		11.625	-8521		11.625	-7986		11.625	-7733		11.625	-7896		11.625	-2474		11.625	-14652
11.6333	8007		11.6333	-9275		11.6333	-8526		11.6333	-7986		11.6333	-7730		11.6333	-7889		11.6333	-2454		11.6333	-14649
11.6417	8006		11.6417	-9280		11.6417	-8530		11.6417	-7987		11.6417	-7724		11.6417	-7884		11.6417	-2441		11.6417	-14645
11.65	8005		11.65	-9282		11.65	-8535		11.65	-7990		11.65	-7715		11.65	-7880		11.65	-2436		11.65	-14642
11.6583	8003		11.6583	-9282		11.6583	-8537		11.6583	-7993		11.6583	-7710		11.6583	-7879		11.6583	-2441		11.6583	-14641
11.6667	8000		11.6667	-9284		11.6667	-8537		11.6667	-7995		11.6667	-7709		11.6667	-7880		11.6667	-2457		11.6667	-14641
11.675	7998		11.675	-9287		11.675	-8532		11.675	-7997		11.675	-7714		11.675	-7884		11.675	-2482		11.675	-14645
11.6833	7997		11.6833	-9291		11.6833	-8525		11.6833	-7999		11.6833	-7718		11.6833	-7889		11.6833	-2518		11.6833	-14651
11.6917	7999		11.6917	-9294		11.6917	-8518		11.6917	-7999		11.6917	-7723		11.6917	-7894		11.6917	-2562		11.6917	-14657
11.7	8003		11.7	-9294		11.7	-8513		11.7	-7999		11.7	-7727		11.7	-7899		11.7	-2617		11.7	-14660
11.7083	8008		11.7083	-9293		11.7083	-8511		11.7083	-7998		11.7083	-7730		11.7083	-7905		11.7083	-2680		11.7083	-14661
11.7167	8013		11.7167	-9291		11.7167	-8514		11.7167	-7997		11.7167	-7735		11.7167	-7909		11.7167	-2745		11.7167	-14662
11.725	8015		11.725	-9290		11.725	-8519		11.725	-7997		11.725	-7741		11.725	-7912		11.725	-2814		11.725	-14663
11.7333	8016		11.7333	-9292		11.7333	-8522		11.7333	-8001		11.7333	-7747		11.7333	-7913		11.7333	-2882		11.7333	-14666
11.7417	8014		11.7417	-9294		11.7417	-8523		11.7417	-8008		11.7417	-7751		11.7417	-7915		11.7417	-2949		11.7417	-14671
11.75	8009		11.75	-9294		11.75	-8522		11.75	-8016		11.75	-7753		11.75	-7919		11.75	-3014		11.75	-14674
11.7583	8002		11.7583	-9290		11.7583	-8523		11.7583	-8024		11.7583	-7754		11.7583	-7927		11.7583	-3077		11.7583	-14675
11.7667	7994		11.7667	-9284		11.7667	-8525		11.7667	-8030		11.7667	-7756		11.7667	-7939		11.7667	-3141		11.7667	-14674
11.775	7986		11.775	-9279		11.775	-8527		11.775	-8033		11.775	-7760		11.775	-7951		11.775	-3203		11.775	-14672
11.7833	7980		11.7833	-9276		11.7833	-8528		11.7833	-8032		11.7833	-7765		11.7833	-7962		11.7833	-3266		11.7833	-14669
11.7917	7975		11.7917	-9279		11.7917	-8530		11.7917	-8028		11.7917	-7771		11.7917	-7969		11.7917	-3327		11.7917	-14665
11.8	7971		11.8	-9285		11.8	-8533		11.8	-8025		11.8	-7777		11.8	-7973		11.8	-3389		11.8	-14661
11.8083	7967		11.8083	-9292		11.8083	-8535		11.8083	-8026		11.8083	-7782		11.8083	-7973		11.8083	-3449		11.8083	-14658
11.8167	7960		11.8167	-9299		11.8167	-8538		11.8167	-8028		11.8167	-7786		11.8167	-7971		11.8167	-3504		11.8167	-14657
11.825	7949		11.825	-9303		11.825	-8541		11.825	-8032		11.825	-7787		11.825	-7968		11.825	-3556		11.825	-14657
11.8333	7940		11.8333	-9305		11.8333	-8544		11.8333	-8036		11.8333	-7787		11.8333	-7965		11.8333	-3602		11.8333	-14658
11.8417	7934		11.8417	-9306		11.8417	-8548		11.8417	-8036		11.8417	-7785		11.8417	-7964		11.8417	-3644		11.8417	-14661
11.85	7932		11.85	-9307		11.85	-8554		11.85	-8032		11.85	-7782		11.85	-7965		11.85	-3684		11.85	-14663
11.8583	7933		11.8583	-9310		11.8583	-8562		11.8583	-8026		11.8583	-7778		11.8583	-7968		11.8583	-3724		11.8583	-14665
11.8667	7935		11.8667	-9313		11.8667	-8569		11.8667	-8019		11.8667	-7773		11.8667	-7972		11.8667	-3765		11.8667	-14666
11.875	7936		11.875	-9317		11.875	-8573		11.875	-8014		11.875	-7769		11.875	-7975		11.875	-3804		11.875	-14669
11.8833	7935		11.8833	-9322		11.8833	-8574		11.8833	-8012		11.8833	-7768		11.8833	-7976		11.8833	-3842		11.8833	-14675
11.8917	7932		11.8917	-9326		11.8917	-8572		11.8917	-8014		11.8917	-7771		11.8917	-7974		11.8917	-3877		11.8917	-14681
11.9	7929		11.9	-9329		11.9	-8568		11.9	-8021		11.9	-7777		11.9	-7972		11.9	-3911		11.9	-14688
11.9083	7926		11.9083	-9331		11.9083	-8565		11.9083	-8031		11.9083	-7786		11.9083	-7972		11.9083	-3945		11.9083	-14693
11.9167	7922		11.9167	-9331		11.9167	-8565		11.9167	-8042		11.9167	-7793		11.9167	-7975		11.9167	-3978		11.9167	-14696
11.925	7919		11.925	-9331		11.925	-8567		11.925	-8049		11.925	-7794		11.925	-7982		11.925	-4010		11.925	-14699
11.9333	7916		11.9333	-9331		11.9333	-8570		11.9333	-8053		11.9333	-7791		11.9333	-7991		11.9333	-4040		11.9333	-14702
11.9417	7914		11.9417	-9333		11.9417	-8571		11.9417	-8053		11.9417	-7788		11.9417	-8001		11.9417	-4068		11.9417	-14707
11.95	7911		11.95	-9336		11.95	-8572		11.95	-8049		11.95	-7787		11.95	-8010		11.95	-4092		11.95	-14712
11.9583	7910		11.9583	-9338		11.9583	-8570		11.9583	-8045		11.9583	-7789		11.9583	-8018		11.9583	-4113		11.9583	-14713
11.9667	7909		11.9667	-9340		11.9667	-8568		11.9667	-8041		11.9667	-7794		11.9667	-8024		11.9667	-4132		11.9667	-14712
11.975	7912		11.975	-9340		11.975	-8569		11.975	-8038		11.975	-7801		11.975	-8030		11.975	-4151		11.975	-14711
11.9833	7917		11.9833	-9338		11.9833	-8571		11.9833	-8034		11.9833	-7805		11.9833	-8034		11.9833	-4170		11.9833	-14713
11.9917	7923		11.9917	-9334		11.9917	-8575		11.9917	-8031		11.9917	-7807		11.9917	-8039		11.9917	-4188		11.9917	-14719
12	7928		12	-9330		12	-8578		12	-8030		12	-7807		12	-8044		12	-4205		12	-14727
12.0083	7930		12.0083	-9326		12.0083	-8579		12.0083	-8033		12.0083	-7806		12.0083	-8049		12.0083	-4222		12.0083	-14734
12.0167	7927		12.0167	-9322		12.0167	-8579		12.0167	-8039		12.0167	-7808		12.0167	-8055		12.0167	-4239		12.0167	-14736
12.025	7921		12.025	-9319		12.025	-8578		12.025	-8046		12.025	-7811		12.025	-8061		12.025	-4256		12.025	-14735
12.0333	7915		12.0333	-9317		12.0333	-8575		12.0333	-8053		12.0333	-7816		12.0333	-8066		12.0333	-4272		12.0333	-14733
12.0417	7913		12.0417	-9316		12.0417	-8572		12.0417	-8055		12.0417	-7822		12.0417	-8071		12.0417	-4288		12.0417	-14732
12.05	7913		12.05	-9318		12.05	-8571		12.05	-8054		12.05	-7827		12.05	-8073		12.05	-4302		12.05	-14732
12.0583	7915		12.0583	-9323		12.0583	-8572		12.0583	-8050		12.0583	-7830		12.0583	-8075		12.0583	-4311		12.0583	-14736
12.0667	7919		12.0667	-9331		12.0667	-8576		12.0667	-8044		12.0667	-7831		12.0667	-8078		12.0667	-4317		12.0667	-14741
12.075	7922		12.075	-9343		12.075	-8581		12.075	-8039		12.075	-7831		12.075	-8081		12.075	-4323		12.075	-14746
12.0833	7922		12.0833	-9353		12.0833	-8589		12.0833	-8035		12.0833	-7832		12.0833	-8085		12.0833	-4330		12.0833	-14751
12.0917	7919		12.0917	-9361		12.0917	-8595		12.0917	-8035		12.0917	-7836		12.0917	-8091		12.0917	-4340		12.0917	-14756
12.1	7915		12.1	-9364		12.1	-8600		12.1	-8037		12.1	-7841		12.1	-8098		12.1	-4351		12.1	-14764
12.1083	7910		12.1083	-9363		12.1083	-8605		12.1083	-8040		12.1083	-7846		12.1083	-8107		12.1083	-4363		12.1083	-14771
12.1167	7903		12.1167	-9358		12.1167	-8610		12.1167	-8042		12.1167	-7850		12.1167	-8117		12.1167	-4372		12.1167	-14777
12.125	7895		12.125	-9355		12.125	-8614		12.125	-8044		12.125	-7850		12.125	-8126		12.125	-4378		12.125	-14783
12.1333	7889		12.1333	-9356		12.1333	-8616		12.1333	-8046		12.1333	-7847		12.1333	-8132		12.1333	-4383		12.1333	-14790
12.1417	7887		12.1417	-9361		12.1417	-8615		12.1417	-8048		12.1417	-7844		12.1417	-8136		12.1417	-4387		12.1417	-14798
12.15	7887		12.15	-9370		12.15	-8615		12.15	-8053		12.15	-7842		12.15	-8136		12.15	-4391		12.15	-14807
12.1583	7887		12.1583	-9381		12.1583	-8615		12.1583	-8060		12.1583	-7842		12.1583	-8135		12.1583	-4397		12.1583	-14815
12.1667	7887		12.1667	-9390		12.1667	-8617		12.1667	-8068		12.1667	-7845		12.1667	-8135		12.1667	-4405		12.1667	-14819
12.175	7885		12.175	-9398		12.175	-8618		12.175	-8075		12.175	-7851		12.175	-8136		12.175	-4413		12.175	-14818
12.1833	7884		12.1833	-9401		12.1833	-8619		12.1833	-8079		12.1833	-7859		12.1833	-8140		12.1833	-4422		12.1833	-14810
12.1917	7882		12.1917	-9400		12.1917	-8617		12.1917	-8082		12.1917	-7868		12.1917	-8146		12.1917	-4433		12.1917	-14800
12.2	7880		12.2	-9395		12.2	-8614		12.2	-8082		12.2	-7875		12.2	-8154		12.2	-4446		12.2	-14792
12.2083	7879		12.2083	-9390		12.2083	-8613		12.2083	-8081		12.2083	-7880		12.2083	-8165		12.2083	-4460		12.2083	-14790
12.2167	7877		12.2167	-9386		12.2167	-8617		12.2167	-8079		12.2167	-7884		12.2167	-8176		12.2167	-4475		12.2167	-14792
12.225	7874		12.225	-9385		12.225	-8623		12.225	-8077		12.225	-7886		12.225	-8185		12.225	-4490		12.225	-14799
12.2333	7870		12.2333	-9387		12.2333	-8629		12.2333	-8077		12.2333	-7887		12.2333	-8192		12.2333	-4501		12.2333	-14809
12.2417	7865		12.2417	-9392		12.2417	-8634		12.2417	-8077		12.2417	-7889		12.2417	-8196		12.2417	-4507		12.2417	-14820
12.25	7861		12.25	-9397		12.25	-8637		12.25	-8078		12.25	-7889		12.25	-8197		12.25	-4509		12.25	-14828
12.2583	7857		12.2583	-9401		12.2583	-8637		12.2583	-8079		12.2583	-7890		12.2583	-8196		12.2583	-4509		12.2583	-14832
12.2667	7856		12.2667	-9404		12.2667	-8636		12.2667	-8078		12.2667	-7893		12.2667	-8195		12.2667	-4510		12.2667	-14834
12.275	7856		12.275	-9406		12.275	-8637		12.275	-8076		12.275	-7897		12.275	-8195		12.275	-4513		12.275	-14836
12.2833	7857		12.2833	-9406		12.2833	-8640		12.2833	-8074		12.2833	-7899		12.2833	-8195		12.2833	-4518		12.2833	-14839
12.2917	7856		12.2917	-9406		12.2917	-8645		12.2917	-8073		12.2917	-7902		12.2917	-8194		12.2917	-4524		12.2917	-14845
12.3	7853		12.3	-9407		12.3	-8651		12.3	-8074		12.3	-7904		12.3	-8195		12.3	-4530		12.3	-14853
12.3083	7847		12.3083	-9407		12.3083	-8656		12.3083	-8078		12.3083	-7906		12.3083	-8196		12.3083	-4535		12.3083	-14861
12.3167	7839		12.3167	-9407		12.3167	-8659		12.3167	-8082		12.3167	-7909		12.3167	-8199		12.3167	-4538		12.3167	-14866
12.325	7832		12.325	-9408		12.325	-8658		12.325	-8086		12.325	-7912		12.325	-8202		12.325	-4541		12.325	-14868
12.3333	7825		12.3333	-9408		12.3333	-8653		12.3333	-8090		12.3333	-7914		12.3333	-8205		12.3333	-4541		12.3333	-14869
12.3417	7821		12.3417	-9410		12.3417	-8646		12.3417	-8093		12.3417	-7914		12.3417	-8206		12.3417	-4537		12.3417	-14870
12.35	7819		12.35	-9417		12.35	-8642		12.35	-8096		12.35	-7914		12.35	-8208		12.35	-4529		12.35	-14873
12.3583	7819		12.3583	-9426		12.3583	-8642		12.3583	-8099		12.3583	-7913		12.3583	-8210		12.3583	-4519		12.3583	-14880
12.3667	7823		12.3667	-9436		12.3667	-8645		12.3667	-8105		12.3667	-7912		12.3667	-8215		12.3667	-4506		12.3667	-14888
12.375	7827		12.375	-9445		12.375	-8652		12.375	-8111		12.375	-7913		12.375	-8222		12.375	-4495		12.375	-14894
12.3833	7831		12.3833	-9451		12.3833	-8660		12.3833	-8118		12.3833	-7914		12.3833	-8227		12.3833	-4488		12.3833	-14898
12.3917	7835		12.3917	-9452		12.3917	-8667		12.3917	-8124		12.3917	-7916		12.3917	-8232		12.3917	-4484		12.3917	-14898
12.4	7839		12.4	-9449		12.4	-8673		12.4	-8128		12.4	-7919		12.4	-8236		12.4	-4484		12.4	-14895
12.4083	7841		12.4083	-9444		12.4083	-8674		12.4083	-8130		12.4083	-7920		12.4083	-8240		12.4083	-4485		12.4083	-14890
12.4167	7839		12.4167	-9440		12.4167	-8670		12.4167	-8130		12.4167	-7921		12.4167	-8242		12.4167	-4484		12.4167	-14887
12.425	7834		12.425	-9436		12.425	-8665		12.425	-8131		12.425	-7921		12.425	-8243		12.425	-4480		12.425	-14886
12.4333	7828		12.4333	-9433		12.4333	-8662		12.4333	-8132		12.4333	-7920		12.4333	-8242		12.4333	-4474		12.4333	-14888
12.4417	7823		12.4417	-9432		12.4417	-8662		12.4417	-8132		12.4417	-7920		12.4417	-8239		12.4417	-4470		12.4417	-14894
12.45	7819		12.45	-9432		12.45	-8665		12.45	-8133		12.45	-7923		12.45	-8235		12.45	-4464		12.45	-14902
12.4583	7815		12.4583	-9434		12.4583	-8672		12.4583	-8134		12.4583	-7926		12.4583	-8233		12.4583	-4456		12.4583	-14909
12.4667	7813		12.4667	-9436		12.4667	-8679		12.4667	-8135		12.4667	-7929		12.4667	-8233		12.4667	-4447		12.4667	-14915
12.475	7812		12.475	-9439		12.475	-8684		12.475	-8136		12.475	-7932		12.475	-8236		12.475	-4436		12.475	-14915
12.4833	7812		12.4833	-9441		12.4833	-8688		12.4833	-8137		12.4833	-7935		12.4833	-8241		12.4833	-4424		12.4833	-14911
12.4917	7814		12.4917	-9441		12.4917	-8694		12.4917	-8139		12.4917	-7940		12.4917	-8245		12.4917	-4415		12.4917	-14907
12.5	7820		12.5	-9441		12.5	-8702		12.5	-8140		12.5	-7946		12.5	-8249		12.5	-4413		12.5	-14907
12.5083	7826		12.5083	-9442		12.5083	-8710		12.5083	-8143		12.5083	-7953		12.5083	-8252		12.5083	-4416		12.5083	-14910
12.5167	7829		12.5167	-9446		12.5167	-8715		12.5167	-8145		12.5167	-7958		12.5167	-8256		12.5167	-4420		12.5167	-14918
12.525	7829		12.525	-9452		12.525	-8717		12.525	-8147		12.525	-7958		12.525	-8260		12.525	-4423		12.525	-14928
12.5333	7824		12.5333	-9460		12.5333	-8717		12.5333	-8149		12.5333	-7954		12.5333	-8265		12.5333	-4423		12.5333	-14937
12.5417	7815		12.5417	-9468		12.5417	-8715		12.5417	-8149		12.5417	-7949		12.5417	-8269		12.5417	-4420		12.5417	-14943
12.55	7803		12.55	-9473		12.55	-8714		12.55	-8148		12.55	-7946		12.55	-8273		12.55	-4417		12.55	-14948
12.5583	7790		12.5583	-9475		12.5583	-8715		12.5583	-8148		12.5583	-7946		12.5583	-8277		12.5583	-4419		12.5583	-14950
12.5667	7778		12.5667	-9477		12.5667	-8716		12.5667	-8149		12.5667	-7949		12.5667	-8281		12.5667	-4426		12.5667	-14953
12.575	7769		12.575	-9478		12.575	-8718		12.575	-8150		12.575	-7952		12.575	-8283		12.575	-4437		12.575	-14955
12.5833	7767		12.5833	-9479		12.5833	-8719		12.5833	-8151		12.5833	-7954		12.5833	-8285		12.5833	-4451		12.5833	-14958
12.5917	7769		12.5917	-9481		12.5917	-8720		12.5917	-8151		12.5917	-7953		12.5917	-8285		12.5917	-4467		12.5917	-14961
12.6	7775		12.6	-9482		12.6	-8722		12.6	-8150		12.6	-7951		12.6	-8286		12.6	-4484		12.6	-14964
12.6083	7781		12.6083	-9482		12.6083	-8723		12.6083	-8148		12.6083	-7950		12.6083	-8289		12.6083	-4501		12.6083	-14968
12.6167	7786		12.6167	-9482		12.6167	-8724		12.6167	-8149		12.6167	-7949		12.6167	-8293		12.6167	-4518		12.6167	-14973
12.625	7787		12.625	-9481		12.625	-8725		12.625	-8153		12.625	-7949		12.625	-8298		12.625	-4534		12.625	-14979
12.6333	7786		12.6333	-9481		12.6333	-8725		12.6333	-8160		12.6333	-7948		12.6333	-8303		12.6333	-4549		12.6333	-14984
12.6417	7784		12.6417	-9482		12.6417	-8725		12.6417	-8166		12.6417	-7946		12.6417	-8305		12.6417	-4562		12.6417	-14988
12.65	7782		12.65	-9482		12.65	-8725		12.65	-8171		12.65	-7943		12.65	-8304		12.65	-4573		12.65	-14993
12.6583	7781		12.6583	-9482		12.6583	-8727		12.6583	-8175		12.6583	-7941		12.6583	-8304		12.6583	-4583		12.6583	-14998
12.6667	7780		12.6667	-9481		12.6667	-8729		12.6667	-8177		12.6667	-7944		12.6667	-8306		12.6667	-4593		12.6667	-15005
12.675	7777		12.675	-9482		12.675	-8729		12.675	-8178		12.675	-7950		12.675	-8310		12.675	-4605		12.675	-15011
12.6833	7771		12.6833	-9484		12.6833	-8726		12.6833	-8180		12.6833	-7956		12.6833	-8317		12.6833	-4620		12.6833	-15018
12.6917	7763		12.6917	-9489		12.6917	-8723		12.6917	-8184		12.6917	-7962		12.6917	-8324		12.6917	-4634		12.6917	-15022
12.7	7753		12.7	-9494		12.7	-8721		12.7	-8189		12.7	-7967		12.7	-8327		12.7	-4647		12.7	-15021
12.7083	7744		12.7083	-9495		12.7083	-8720		12.7083	-8193		12.7083	-7971		12.7083	-8325		12.7083	-4657		12.7083	-15019
12.7167	7738		12.7167	-9493		12.7167	-8722		12.7167	-8196		12.7167	-7974		12.7167	-8322		12.7167	-4665		12.7167	-15017
12.725	7734		12.725	-9491		12.725	-8726		12.725	-8198		12.725	-7979		12.725	-8322		12.725	-4672		12.725	-15016
12.7333	7733		12.7333	-9490		12.7333	-8729		12.7333	-8197		12.7333	-7987		12.7333	-8325		12.7333	-4678		12.7333	-15016
12.7417	7733		12.7417	-9493		12.7417	-8730		12.7417	-8194		12.7417	-7992		12.7417	-8334		12.7417	-4684		12.7417	-15016
12.75	7734		12.75	-9500		12.75	-8730		12.75	-8192		12.75	-7995		12.75	-8347		12.75	-4690		12.75	-15015
12.7583	7734		12.7583	-9509		12.7583	-8730		12.7583	-8194		12.7583	-7996		12.7583	-8358		12.7583	-4697		12.7583	-15013
12.7667	7733		12.7667	-9518		12.7667	-8731		12.7667	-8199		12.7667	-7995		12.7667	-8364		12.7667	-4704		12.7667	-15012
12.775	7732		12.775	-9525		12.775	-8734		12.775	-8205		12.775	-7995		12.775	-8364		12.775	-4711		12.775	-15014
12.7833	7733		12.7833	-9530		12.7833	-8738		12.7833	-8209		12.7833	-7997		12.7833	-8360		12.7833	-4721		12.7833	-15019
12.7917	7734		12.7917	-9533		12.7917	-8741		12.7917	-8212		12.7917	-7999		12.7917	-8353		12.7917	-4730		12.7917	-15026
12.8	7737		12.8	-9533		12.8	-8740		12.8	-8212		12.8	-8002		12.8	-8350		12.8	-4738		12.8	-15035
12.8083	7740		12.8083	-9532		12.8083	-8738		12.8083	-8211		12.8083	-8004		12.8083	-8352		12.8083	-4745		12.8083	-15046
12.8167	7741		12.8167	-9531		12.8167	-8740		12.8167	-8210		12.8167	-8005		12.8167	-8360		12.8167	-4750		12.8167	-15056
12.825	7740		12.825	-9529		12.825	-8745		12.825	-8208		12.825	-8005		12.825	-8370		12.825	-4752		12.825	-15065
12.8333	7738		12.8333	-9527		12.8333	-8752		12.8333	-8207		12.8333	-8005		12.8333	-8380		12.8333	-4754		12.8333	-15068
12.8417	7736		12.8417	-9526		12.8417	-8758		12.8417	-8207		12.8417	-8005		12.8417	-8388		12.8417	-4757		12.8417	-15066
12.85	7736		12.85	-9525		12.85	-8762		12.85	-8210		12.85	-8007		12.85	-8391		12.85	-4761		12.85	-15060
12.8583	7736		12.8583	-9526		12.8583	-8761		12.8583	-8214		12.8583	-8010		12.8583	-8392		12.8583	-4766		12.8583	-15051
12.8667	7737		12.8667	-9530		12.8667	-8756		12.8667	-8219		12.8667	-8013		12.8667	-8392		12.8667	-4772		12.8667	-15043
12.875	7737		12.875	-9536		12.875	-8750		12.875	-8224		12.875	-8015		12.875	-8394		12.875	-4777		12.875	-15038
12.8833	7736		12.8833	-9542		12.8833	-8746		12.8833	-8229		12.8833	-8017		12.8833	-8399		12.8833	-4782		12.8833	-15039
12.8917	7734		12.8917	-9547		12.8917	-8746		12.8917	-8234		12.8917	-8017		12.8917	-8407		12.8917	-4788		12.8917	-15044
12.9	7729		12.9	-9551		12.9	-8748		12.9	-8239		12.9	-8018		12.9	-8413		12.9	-4797		12.9	-15050
12.9083	7722		12.9083	-9554		12.9083	-8753		12.9083	-8245		12.9083	-8021		12.9083	-8418		12.9083	-4805		12.9083	-15058
12.9167	7715		12.9167	-9555		12.9167	-8761		12.9167	-8250		12.9167	-8024		12.9167	-8420		12.9167	-4812		12.9167	-15065
12.925	7708		12.925	-9556		12.925	-8772		12.925	-8255		12.925	-8028		12.925	-8422		12.925	-4817		12.925	-15072
12.9333	7703		12.9333	-9557		12.9333	-8780		12.9333	-8260		12.9333	-8032		12.9333	-8425		12.9333	-4818		12.9333	-15080
12.9417	7701		12.9417	-9558		12.9417	-8784		12.9417	-8265		12.9417	-8037		12.9417	-8431		12.9417	-4815		12.9417	-15090
12.95	7702		12.95	-9559		12.95	-8784		12.95	-8270		12.95	-8044		12.95	-8439		12.95	-4810		12.95	-15098
12.9583	7705		12.9583	-9562		12.9583	-8781		12.9583	-8275		12.9583	-8051		12.9583	-8445		12.9583	-4806		12.9583	-15104
12.9667	7708		12.9667	-9566		12.9667	-8777		12.9667	-8278		12.9667	-8059		12.9667	-8448		12.9667	-4804		12.9667	-15106
12.975	7710		12.975	-9571		12.975	-8775		12.975	-8279		12.975	-8065		12.975	-8449		12.975	-4806		12.975	-15104
12.9833	7711		12.9833	-9577		12.9833	-8777		12.9833	-8277		12.9833	-8069		12.9833	-8448		12.9833	-4809		12.9833	-15100
12.9917	7712		12.9917	-9582		12.9917	-8781		12.9917	-8273		12.9917	-8069		12.9917	-8446		12.9917	-4815		12.9917	-15097
13	7713		13	-9585		13	-8786		13	-8270		13	-8069		13	-8446		13	-4819		13	-15096
13.0083	7716		13.0083	-9584		13.0083	-8792		13.0083	-8270		13.0083	-8070		13.0083	-8447		13.0083	-4823		13.0083	-15098
13.0167	7717		13.0167	-9580		13.0167	-8798		13.0167	-8273		13.0167	-8071		13.0167	-8449		13.0167	-4825		13.0167	-15101
13.025	7717		13.025	-9575		13.025	-8804		13.025	-8280		13.025	-8072		13.025	-8454		13.025	-4824		13.025	-15106
13.0333	7714		13.0333	-9569		13.0333	-8810		13.0333	-8286		13.0333	-8071		13.0333	-8461		13.0333	-4822		13.0333	-15113
13.0417	7709		13.0417	-9566		13.0417	-8815		13.0417	-8289		13.0417	-8068		13.0417	-8468		13.0417	-4818		13.0417	-15120
13.05	7703		13.05	-9566		13.05	-8816		13.05	-8289		13.05	-8061		13.05	-8475		13.05	-4812		13.05	-15128
13.0583	7699		13.0583	-9569		13.0583	-8814		13.0583	-8288		13.0583	-8056		13.0583	-8479		13.0583	-4803		13.0583	-15137
13.0667	7697		13.0667	-9573		13.0667	-8811		13.0667	-8288		13.0667	-8055		13.0667	-8480		13.0667	-4793		13.0667	-15144
13.075	7697		13.075	-9576		13.075	-8809		13.075	-8288		13.075	-8059		13.075	-8479		13.075	-4781		13.075	-15148
13.0833	7696		13.0833	-9579		13.0833	-8811		13.0833	-8289		13.0833	-8066		13.0833	-8480		13.0833	-4769		13.0833	-15149
13.0917	7697		13.0917	-9583		13.0917	-8815		13.0917	-8289		13.0917	-8073		13.0917	-8483		13.0917	-4757		13.0917	-15149
13.1	7700		13.1	-9589		13.1	-8820		13.1	-8288		13.1	-8077		13.1	-8490		13.1	-4747		13.1	-15148
13.1083	7703		13.1083	-9599		13.1083	-8823		13.1083	-8285		13.1083	-8076		13.1083	-8500		13.1083	-4737		13.1083	-15145
13.1167	7706		13.1167	-9613		13.1167	-8825		13.1167	-8283		13.1167	-8073		13.1167	-8511		13.1167	-4726		13.1167	-15141
13.125	7707		13.125	-9627		13.125	-8826		13.125	-8283		13.125	-8075		13.125	-8519		13.125	-4713		13.125	-15136
13.1333	7705		13.1333	-9638		13.1333	-8827		13.1333	-8284		13.1333	-8080		13.1333	-8524		13.1333	-4700		13.1333	-15133
13.1417	7700		13.1417	-9644		13.1417	-8829		13.1417	-8286		13.1417	-8085		13.1417	-8526		13.1417	-4685		13.1417	-15132
13.15	7694		13.15	-9646		13.15	-8830		13.15	-8289		13.15	-8089		13.15	-8524		13.15	-4670		13.15	-15135
13.1583	7689		13.1583	-9644		13.1583	-8829		13.1583	-8291		13.1583	-8091		13.1583	-8522		13.1583	-4654		13.1583	-15141
13.1667	7685		13.1667	-9641		13.1667	-8828		13.1667	-8294		13.1667	-8089		13.1667	-8523		13.1667	-4636		13.1667	-15148
13.175	7685		13.175	-9640		13.175	-8831		13.175	-8297		13.175	-8086		13.175	-8527		13.175	-4615		13.175	-15152
13.1833	7688		13.1833	-9638		13.1833	-8838		13.1833	-8300		13.1833	-8085		13.1833	-8534		13.1833	-4590		13.1833	-15154
13.1917	7694		13.1917	-9633		13.1917	-8848		13.1917	-8304		13.1917	-8087		13.1917	-8543		13.1917	-4563		13.1917	-15157
13.2	7702		13.2	-9628		13.2	-8860		13.2	-8308		13.2	-8091		13.2	-8549		13.2	-4534		13.2	-15162
13.2083	7710		13.2083	-9623		13.2083	-8868		13.2083	-8312		13.2083	-8095		13.2083	-8553		13.2083	-4504		13.2083	-15169
13.2167	7715		13.2167	-9620		13.2167	-8870		13.2167	-8315		13.2167	-8097		13.2167	-8554		13.2167	-4473		13.2167	-15177
13.225	7718		13.225	-9619		13.225	-8868		13.225	-8318		13.225	-8098		13.225	-8553		13.225	-4439		13.225	-15186
13.2333	7718		13.2333	-9620		13.2333	-8865		13.2333	-8320		13.2333	-8098		13.2333	-8551		13.2333	-4403		13.2333	-15191
13.2417	7715		13.2417	-9621		13.2417	-8861		13.2417	-8323		13.2417	-8098		13.2417	-8548		13.2417	-4364		13.2417	-15193
13.25	7711		13.25	-9622		13.25	-8859		13.25	-8324		13.25	-8100		13.25	-8544		13.25	-4326		13.25	-15193
13.2583	7706		13.2583	-9622		13.2583	-8859		13.2583	-8326		13.2583	-8104		13.2583	-8541		13.2583	-4290		13.2583	-15192
13.2667	7703		13.2667	-9623		13.2667	-8861		13.2667	-8327		13.2667	-8112		13.2667	-8539		13.2667	-4258		13.2667	-15192
13.275	7701		13.275	-9625		13.275	-8862		13.275	-8329		13.275	-8120		13.275	-8539		13.275	-4227		13.275	-15192
13.2833	7702		13.2833	-9629		13.2833	-8863		13.2833	-8332		13.2833	-8125		13.2833	-8542		13.2833	-4198		13.2833	-15194
13.2917	7701		13.2917	-9632		13.2917	-8865		13.2917	-8335		13.2917	-8126		13.2917	-8547		13.2917	-4169		13.2917	-15197
13.3	7698		13.3	-9635		13.3	-8869		13.3	-8338		13.3	-8124		13.3	-8552		13.3	-4138		13.3	-15201
13.3083	7692		13.3083	-9640		13.3083	-8873		13.3083	-8338		13.3083	-8121		13.3083	-8555		13.3083	-4109		13.3083	-15206
13.3167	7687		13.3167	-9645		13.3167	-8874		13.3167	-8337		13.3167	-8118		13.3167	-8557		13.3167	-4084		13.3167	-15213
13.325	7683		13.325	-9650		13.325	-8872		13.325	-8335		13.325	-8119		13.325	-8559		13.325	-4065		13.325	-15220
13.3333	7682		13.3333	-9653		13.3333	-8869		13.3333	-8333		13.3333	-8123		13.3333	-8560		13.3333	-4050		13.3333	-15227
13.3417	7685		13.3417	-9652		13.3417	-8865		13.3417	-8332		13.3417	-8131		13.3417	-8561		13.3417	-4039		13.3417	-15235
13.35	7690		13.35	-9652		13.35	-8862		13.35	-8334		13.35	-8140		13.35	-8561		13.35	-4029		13.35	-15242
13.3583	7693		13.3583	-9652		13.3583	-8861		13.3583	-8337		13.3583	-8149		13.3583	-8563		13.3583	-4017		13.3583	-15251
13.3667	7693		13.3667	-9655		13.3667	-8860		13.3667	-8342		13.3667	-8156		13.3667	-8566		13.3667	-4003		13.3667	-15257
13.375	7691		13.375	-9661		13.375	-8862		13.375	-8347		13.375	-8160		13.375	-8570		13.375	-3988		13.375	-15259
13.3833	7687		13.3833	-9667		13.3833	-8865		13.3833	-8352		13.3833	-8163		13.3833	-8574		13.3833	-3972		13.3833	-15255
13.3917	7683		13.3917	-9670		13.3917	-8870		13.3917	-8355		13.3917	-8165		13.3917	-8578		13.3917	-3961		13.3917	-15249
13.4	7680		13.4	-9669		13.4	-8878		13.4	-8358		13.4	-8166		13.4	-8581		13.4	-3959		13.4	-15242
13.4083	7680		13.4083	-9666		13.4083	-8886		13.4083	-8360		13.4083	-8167		13.4083	-8580		13.4083	-3964		13.4083	-15237
13.4167	7682		13.4167	-9662		13.4167	-8893		13.4167	-8360		13.4167	-8166		13.4167	-8578		13.4167	-3977		13.4167	-15237
13.425	7685		13.425	-9659		13.425	-8895		13.425	-8358		13.425	-8164		13.425	-8576		13.425	-3996		13.425	-15240
13.4333	7688		13.4333	-9658		13.4333	-8895		13.4333	-8354		13.4333	-8162		13.4333	-8573		13.4333	-4016		13.4333	-15243
13.4417	7689		13.4417	-9659		13.4417	-8892		13.4417	-8349		13.4417	-8160		13.4417	-8571		13.4417	-4037		13.4417	-15243
13.45	7691		13.45	-9658		13.45	-8890		13.45	-8344		13.45	-8159		13.45	-8570		13.45	-4058		13.45	-15242
13.4583	7694		13.4583	-9657		13.4583	-8893		13.4583	-8343		13.4583	-8159		13.4583	-8569		13.4583	-4079		13.4583	-15241
13.4667	7700		13.4667	-9656		13.4667	-8898		13.4667	-8345		13.4667	-8158		13.4667	-8570		13.4667	-4102		13.4667	-15239
13.475	7705		13.475	-9655		13.475	-8904		13.475	-8350		13.475	-8158		13.475	-8573		13.475	-4127		13.475	-15238
13.4833	7710		13.4833	-9658		13.4833	-8910		13.4833	-8359		13.4833	-8157		13.4833	-8575		13.4833	-4156		13.4833	-15237
13.4917	7711		13.4917	-9666		13.4917	-8915		13.4917	-8369		13.4917	-8158		13.4917	-8577		13.4917	-4187		13.4917	-15236
13.5	7708		13.5	-9677		13.5	-8917		13.5	-8378		13.5	-8158		13.5	-8581		13.5	-4222		13.5	-15234
13.5083	7703		13.5083	-9687		13.5083	-8917		13.5083	-8383		13.5083	-8157		13.5083	-8586		13.5083	-4258		13.5083	-15231
13.5167	7698		13.5167	-9695		13.5167	-8916		13.5167	-8388		13.5167	-8154		13.5167	-8592		13.5167	-4291		13.5167	-15228
13.525	7695		13.525	-9699		13.525	-8916		13.525	-8392		13.525	-8149		13.525	-8597		13.525	-4322		13.525	-15227
13.5333	7694		13.5333	-9698		13.5333	-8914		13.5333	-8396		13.5333	-8144		13.5333	-8599		13.5333	-4350		13.5333	-15228
13.5417	7696		13.5417	-9694		13.5417	-8910		13.5417	-8399		13.5417	-8140		13.5417	-8596		13.5417	-4376		13.5417	-15232
13.55	7699		13.55	-9690		13.55	-8906		13.55	-8401		13.55	-8139		13.55	-8589		13.55	-4401		13.55	-15239
13.5583	7705		13.5583	-9687		13.5583	-8905		13.5583	-8401		13.5583	-8141		13.5583	-8582		13.5583	-4426		13.5583	-15247
13.5667	7711		13.5667	-9685		13.5667	-8905		13.5667	-8397		13.5667	-8144		13.5667	-8579		13.5667	-4452		13.5667	-15255
13.575	7718		13.575	-9685		13.575	-8907		13.575	-8393		13.575	-8147		13.575	-8579		13.575	-4479		13.575	-15260
13.5833	7725		13.5833	-9687		13.5833	-8909		13.5833	-8392		13.5833	-8150		13.5833	-8582		13.5833	-4507		13.5833	-15262
13.5917	7730		13.5917	-9689		13.5917	-8910		13.5917	-8393		13.5917	-8152		13.5917	-8587		13.5917	-4536		13.5917	-15262
13.6	7732		13.6	-9691		13.6	-8908		13.6	-8395		13.6	-8154		13.6	-8592		13.6	-4568		13.6	-15260
13.6083	7730		13.6083	-9693		13.6083	-8904		13.6083	-8398		13.6083	-8158		13.6083	-8598		13.6083	-4602		13.6083	-15259
13.6167	7727		13.6167	-9695		13.6167	-8899		13.6167	-8401		13.6167	-8164		13.6167	-8602		13.6167	-4636		13.6167	-15259
13.625	7724		13.625	-9697		13.625	-8894		13.625	-8404		13.625	-8168		13.625	-8605		13.625	-4669		13.625	-15261
13.6333	7722		13.6333	-9700		13.6333	-8890		13.6333	-8407		13.6333	-8171		13.6333	-8605		13.6333	-4697		13.6333	-15263
13.6417	7723		13.6417	-9704		13.6417	-8885		13.6417	-8411		13.6417	-8171		13.6417	-8602		13.6417	-4719		13.6417	-15266
13.65	7726		13.65	-9707		13.65	-8882		13.65	-8415		13.65	-8170		13.65	-8596		13.65	-4736		13.65	-15267
13.6583	7729		13.6583	-9710		13.6583	-8879		13.6583	-8418		13.6583	-8168		13.6583	-8590		13.6583	-4751		13.6583	-15265
13.6667	7732		13.6667	-9712		13.6667	-8878		13.6667	-8419		13.6667	-8168		13.6667	-8586		13.6667	-4764		13.6667	-15261
13.675	7735		13.675	-9713		13.675	-8880		13.675	-8419		13.675	-8170		13.675	-8586		13.675	-4778		13.675	-15255
13.6833	7737		13.6833	-9714		13.6833	-8883		13.6833	-8418		13.6833	-8170		13.6833	-8590		13.6833	-4794		13.6833	-15247
13.6917	7739		13.6917	-9715		13.6917	-8887		13.6917	-8417		13.6917	-8169		13.6917	-8596		13.6917	-4808		13.6917	-15241
13.7	7741		13.7	-9714		13.7	-8890		13.7	-8417		13.7	-8166		13.7	-8605		13.7	-4819		13.7	-15238
13.7083	7740		13.7083	-9711		13.7083	-8893		13.7083	-8419		13.7083	-8161		13.7083	-8613		13.7083	-4828		13.7083	-15237
13.7167	7739		13.7167	-9706		13.7167	-8893		13.7167	-8421		13.7167	-8155		13.7167	-8618		13.7167	-4839		13.7167	-15238
13.725	7738		13.725	-9700		13.725	-8893		13.725	-8423		13.725	-8146		13.725	-8618		13.725	-4851		13.725	-15239
13.7333	7737		13.7333	-9698		13.7333	-8893		13.7333	-8425		13.7333	-8137		13.7333	-8612		13.7333	-4862		13.7333	-15242
13.7417	7738		13.7417	-9699		13.7417	-8894		13.7417	-8427		13.7417	-8130		13.7417	-8604		13.7417	-4874		13.7417	-15245
13.75	7739		13.75	-9702		13.75	-8895		13.75	-8429		13.75	-8127		13.75	-8596		13.75	-4884		13.75	-15249
13.7583	7742		13.7583	-9705		13.7583	-8896		13.7583	-8432		13.7583	-8127		13.7583	-8590		13.7583	-4892		13.7583	-15252
13.7667	7745		13.7667	-9704		13.7667	-8896		13.7667	-8436		13.7667	-8130		13.7667	-8585		13.7667	-4899		13.7667	-15254
13.775	7749		13.775	-9700		13.775	-8898		13.775	-8441		13.775	-8136		13.775	-8583		13.775	-4905		13.775	-15253
13.7833	7753		13.7833	-9694		13.7833	-8902		13.7833	-8446		13.7833	-8141		13.7833	-8584		13.7833	-4911		13.7833	-15251
13.7917	7758		13.7917	-9690		13.7917	-8905		13.7917	-8451		13.7917	-8146		13.7917	-8586		13.7917	-4917		13.7917	-15248
13.8	7764		13.8	-9688		13.8	-8905		13.8	-8454		13.8	-8149		13.8	-8588		13.8	-4922		13.8	-15246
13.8083	7770		13.8083	-9686		13.8083	-8904		13.8083	-8455		13.8083	-8151		13.8083	-8590		13.8083	-4925		13.8083	-15245
13.8167	7777		13.8167	-9684		13.8167	-8901		13.8167	-8456		13.8167	-8152		13.8167	-8592		13.8167	-4930		13.8167	-15246
13.825	7783		13.825	-9680		13.825	-8898		13.825	-8458		13.825	-8153		13.825	-8593		13.825	-4934		13.825	-15249
13.8333	7788		13.8333	-9674		13.8333	-8895		13.8333	-8462		13.8333	-8154		13.8333	-8593		13.8333	-4938		13.8333	-15250
13.8417	7793		13.8417	-9669		13.8417	-8892		13.8417	-8466		13.8417	-8152		13.8417	-8592		13.8417	-4941		13.8417	-15247
13.85	7796		13.85	-9668		13.85	-8889		13.85	-8470		13.85	-8149		13.85	-8592		13.85	-4944		13.85	-15241
13.8583	7796		13.8583	-9670		13.8583	-8887		13.8583	-8472		13.8583	-8146		13.8583	-8593		13.8583	-4950		13.8583	-15231
13.8667	7794		13.8667	-9671		13.8667	-8885		13.8667	-8473		13.8667	-8145		13.8667	-8595		13.8667	-4958		13.8667	-15221
13.875	7793		13.875	-9669		13.875	-8885		13.875	-8473		13.875	-8144		13.875	-8596		13.875	-4967		13.875	-15213
13.8833	7793		13.8833	-9666		13.8833	-8884		13.8833	-8473		13.8833	-8144		13.8833	-8598		13.8833	-4977		13.8833	-15208
13.8917	7795		13.8917	-9662		13.8917	-8882		13.8917	-8473		13.8917	-8143		13.8917	-8598		13.8917	-4986		13.8917	-15204
13.9	7802		13.9	-9659		13.9	-8877		13.9	-8475		13.9	-8140		13.9	-8597		13.9	-4992		13.9	-15203
13.9083	7809		13.9083	-9658		13.9083	-8873		13.9083	-8478		13.9083	-8135		13.9083	-8594		13.9083	-4994		13.9083	-15204
13.9167	7817		13.9167	-9661		13.9167	-8869		13.9167	-8482		13.9167	-8130		13.9167	-8590		13.9167	-4997		13.9167	-15206
13.925	7824		13.925	-9664		13.925	-8866		13.925	-8487		13.925	-8126		13.925	-8588		13.925	-5000		13.925	-15208
13.9333	7830		13.9333	-9665		13.9333	-8862		13.9333	-8491		13.9333	-8125		13.9333	-8587		13.9333	-5004		13.9333	-15211
13.9417	7834		13.9417	-9664		13.9417	-8857		13.9417	-8492		13.9417	-8125		13.9417	-8585		13.9417	-5011		13.9417	-15212
13.95	7837		13.95	-9659		13.95	-8853		13.95	-8490		13.95	-8123		13.95	-8581		13.95	-5019		13.95	-15212
13.9583	7838		13.9583	-9654		13.9583	-8847		13.9583	-8485		13.9583	-8121		13.9583	-8574		13.9583	-5029		13.9583	-15208
13.9667	7837		13.9667	-9649		13.9667	-8840		13.9667	-8480		13.9667	-8117		13.9667	-8566		13.9667	-5041		13.9667	-15203
13.975	7836		13.975	-9647		13.975	-8831		13.975	-8476		13.975	-8113		13.975	-8558		13.975	-5054		13.975	-15198
13.9833	7838		13.9833	-9647		13.9833	-8821		13.9833	-8477		13.9833	-8108		13.9833	-8553		13.9833	-5070		13.9833	-15194
13.9917	7842		13.9917	-9646		13.9917	-8811		13.9917	-8481		13.9917	-8103		13.9917	-8552		13.9917	-5086		13.9917	-15191
14	7850		14	-9644		14	-8801		14	-8490		14	-8099		14	-8554		14	-5098		14	-15187
14.0083	7859		14.0083	-9640		14.0083	-8793		14.0083	-8500		14.0083	-8095		14.0083	-8558		14.0083	-5107		14.0083	-15184
14.0167	7870		14.0167	-9634		14.0167	-8789		14.0167	-8508		14.0167	-8092		14.0167	-8563		14.0167	-5111		14.0167	-15183
14.025	7882		14.025	-9626		14.025	-8788		14.025	-8513		14.025	-8089		14.025	-8568		14.025	-5111		14.025	-15182
14.0333	7891		14.0333	-9617		14.0333	-8787		14.0333	-8512		14.0333	-8086		14.0333	-8572		14.0333	-5110		14.0333	-15182
14.0417	7898		14.0417	-9608		14.0417	-8784		14.0417	-8509		14.0417	-8084		14.0417	-8574		14.0417	-5111		14.0417	-15181
14.05	7904		14.05	-9599		14.05	-8780		14.05	-8505		14.05	-8085		14.05	-8575		14.05	-5116		14.05	-15178
14.0583	7910		14.0583	-9592		14.0583	-8776		14.0583	-8501		14.0583	-8088		14.0583	-8575		14.0583	-5124		14.0583	-15171
14.0667	7915		14.0667	-9587		14.0667	-8772		14.0667	-8499		14.0667	-8092		14.0667	-8575		14.0667	-5133		14.0667	-15165
14.075	7919		14.075	-9587		14.075	-8773		14.075	-8499		14.075	-8097		14.075	-8574		14.075	-5143		14.075	-15162
14.0833	7921		14.0833	-9588		14.0833	-8777		14.0833	-8502		14.0833	-8097		14.0833	-8571		14.0833	-5152		14.0833	-15163
14.0917	7923		14.0917	-9590		14.0917	-8782		14.0917	-8505		14.0917	-8093		14.0917	-8564		14.0917	-5162		14.0917	-15166
14.1	7926		14.1	-9592		14.1	-8787		14.1	-8510		14.1	-8084		14.1	-8556		14.1	-5177		14.1	-15169
14.1083	7931		14.1083	-9594		14.1083	-8790		14.1083	-8515		14.1083	-8074		14.1083	-8544		14.1083	-5194		14.1083	-15171
14.1167	7940		14.1167	-9596		14.1167	-8789		14.1167	-8519		14.1167	-8064		14.1167	-8533		14.1167	-5210		14.1167	-15170
14.125	7951		14.125	-9597		14.125	-8785		14.125	-8522		14.125	-8056		14.125	-8523		14.125	-5223		14.125	-15167
14.1333	7961		14.1333	-9596		14.1333	-8777		14.1333	-8524		14.1333	-8051		14.1333	-8515		14.1333	-5235		14.1333	-15162
14.1417	7968		14.1417	-9593		14.1417	-8767		14.1417	-8524		14.1417	-8048		14.1417	-8509		14.1417	-5242		14.1417	-15155
14.15	7972		14.15	-9588		14.15	-8754		14.15	-8522		14.15	-8046		14.15	-8504		14.15	-5246		14.15	-15146
14.1583	7975		14.1583	-9582		14.1583	-8741		14.1583	-8519		14.1583	-8044		14.1583	-8501		14.1583	-5251		14.1583	-15134
14.1667	7979		14.1667	-9575		14.1667	-8731		14.1667	-8518		14.1667	-8039		14.1667	-8501		14.1667	-5257		14.1667	-15123
14.175	7984		14.175	-9569		14.175	-8724		14.175	-8519		14.175	-8031		14.175	-8502		14.175	-5263		14.175	-15117
14.1833	7990		14.1833	-9563		14.1833	-8722		14.1833	-8519		14.1833	-8025		14.1833	-8503		14.1833	-5271		14.1833	-15114
14.1917	7997		14.1917	-9559		14.1917	-8721		14.1917	-8520		14.1917	-8021		14.1917	-8502		14.1917	-5279		14.1917	-15114
14.2	8003		14.2	-9555		14.2	-8721		14.2	-8519		14.2	-8021		14.2	-8498		14.2	-5287		14.2	-15114
14.2083	8009		14.2083	-9551		14.2083	-8720		14.2083	-8518		14.2083	-8022		14.2083	-8493		14.2083	-5295		14.2083	-15115
14.2167	8014		14.2167	-9545		14.2167	-8718		14.2167	-8518		14.2167	-8024		14.2167	-8487		14.2167	-5304		14.2167	-15115
14.225	8020		14.225	-9538		14.225	-8715		14.225	-8520		14.225	-8021		14.225	-8483		14.225	-5313		14.225	-15115
14.2333	8024		14.2333	-9530		14.2333	-8709		14.2333	-8522		14.2333	-8014		14.2333	-8480		14.2333	-5323		14.2333	-15114
14.2417	8026		14.2417	-9524		14.2417	-8703		14.2417	-8523		14.2417	-8008		14.2417	-8479		14.2417	-5331		14.2417	-15112
14.25	8027		14.25	-9521		14.25	-8696		14.25	-8523		14.25	-8004		14.25	-8479		14.25	-5336		14.25	-15108
14.2583	8029		14.2583	-9520		14.2583	-8689		14.2583	-8523		14.2583	-8002		14.2583	-8480		14.2583	-5335		14.2583	-15100
14.2667	8033		14.2667	-9516		14.2667	-8683		14.2667	-8525		14.2667	-8001		14.2667	-8484		14.2667	-5329		14.2667	-15092
14.275	8042		14.275	-9509		14.275	-8680		14.275	-8529		14.275	-7999		14.275	-8487		14.275	-5321		14.275	-15088
14.2833	8056		14.2833	-9498		14.2833	-8679		14.2833	-8534		14.2833	-7994		14.2833	-8487		14.2833	-5317		14.2833	-15087
14.2917	8068		14.2917	-9484		14.2917	-8678		14.2917	-8538		14.2917	-7984		14.2917	-8483		14.2917	-5317		14.2917	-15087
14.3	8078		14.3	-9470		14.3	-8676		14.3	-8542		14.3	-7974		14.3	-8476		14.3	-5322		14.3	-15086
14.3083	8084		14.3083	-9457		14.3083	-8671		14.3083	-8544		14.3083	-7965		14.3083	-8468		14.3083	-5332		14.3083	-15081
14.3167	8087		14.3167	-9446		14.3167	-8664		14.3167	-8545		14.3167	-7958		14.3167	-8459		14.3167	-5343		14.3167	-15073
14.325	8089		14.325	-9436		14.325	-8656		14.325	-8544		14.325	-7956		14.325	-8453		14.325	-5355		14.325	-15064
14.3333	8092		14.3333	-9425		14.3333	-8649		14.3333	-8542		14.3333	-7956		14.3333	-8448		14.3333	-5366		14.3333	-15057
14.3417	8098		14.3417	-9415		14.3417	-8644		14.3417	-8537		14.3417	-7956		14.3417	-8441		14.3417	-5378		14.3417	-15055
14.35	8107		14.35	-9405		14.35	-8639		14.35	-8531		14.35	-7953		14.35	-8433		14.35	-5387		14.35	-15055
14.3583	8117		14.3583	-9396		14.3583	-8634		14.3583	-8525		14.3583	-7946		14.3583	-8425		14.3583	-5390		14.3583	-15057
14.3667	8130		14.3667	-9389		14.3667	-8625		14.3667	-8519		14.3667	-7937		14.3667	-8418		14.3667	-5385		14.3667	-15057
14.375	8142		14.375	-9383		14.375	-8613		14.375	-8517		14.375	-7927		14.375	-8412		14.375	-5377		14.375	-15053
14.3833	8154		14.3833	-9377		14.3833	-8599		14.3833	-8520		14.3833	-7920		14.3833	-8404		14.3833	-5366		14.3833	-15046
14.3917	8165		14.3917	-9371		14.3917	-8590		14.3917	-8527		14.3917	-7917		14.3917	-8396		14.3917	-5356		14.3917	-15037
14.4	8174		14.4	-9364		14.4	-8585		14.4	-8536		14.4	-7917		14.4	-8388		14.4	-5351		14.4	-15027
14.4083	8180		14.4083	-9357		14.4083	-8583		14.4083	-8544		14.4083	-7917		14.4083	-8382		14.4083	-5352		14.4083	-15016
14.4167	8183		14.4167	-9348		14.4167	-8582		14.4167	-8549		14.4167	-7915		14.4167	-8377		14.4167	-5355		14.4167	-15005
14.425	8185		14.425	-9338		14.425	-8578		14.425	-8550		14.425	-7906		14.425	-8375		14.425	-5361		14.425	-14994
14.4333	8187		14.4333	-9326		14.4333	-8568		14.4333	-8549		14.4333	-7893		14.4333	-8375		14.4333	-5368		14.4333	-14985
14.4417	8192		14.4417	-9314		14.4417	-8555		14.4417	-8548		14.4417	-7878		14.4417	-8372		14.4417	-5375		14.4417	-14977
14.45	8198		14.45	-9302		14.45	-8544		14.45	-8547		14.45	-7864		14.45	-8365		14.45	-5381		14.45	-14971
14.4583	8205		14.4583	-9291		14.4583	-8537		14.4583	-8547		14.4583	-7851		14.4583	-8357		14.4583	-5382		14.4583	-14968
14.4667	8214		14.4667	-9279		14.4667	-8533		14.4667	-8548		14.4667	-7838		14.4667	-8347		14.4667	-5377		14.4667	-14967
14.475	8224		14.475	-9268		14.475	-8532		14.475	-8550		14.475	-7828		14.475	-8338		14.475	-5371		14.475	-14964
14.4833	8235		14.4833	-9257		14.4833	-8530		14.4833	-8549		14.4833	-7818		14.4833	-8330		14.4833	-5366		14.4833	-14960
14.4917	8247		14.4917	-9248		14.4917	-8524		14.4917	-8546		14.4917	-7811		14.4917	-8324		14.4917	-5365		14.4917	-14953
14.5	8262		14.5	-9241		14.5	-8512		14.5	-8542		14.5	-7806		14.5	-8320		14.5	-5369		14.5	-14944
14.5083	8281		14.5083	-9237		14.5083	-8497		14.5083	-8538		14.5083	-7804		14.5083	-8316		14.5083	-5378		14.5083	-14934
14.5167	8299		14.5167	-9233		14.5167	-8480		14.5167	-8534		14.5167	-7805		14.5167	-8314		14.5167	-5384		14.5167	-14926
14.525	8313		14.525	-9226		14.525	-8464		14.525	-8533		14.525	-7804		14.525	-8315		14.525	-5386		14.525	-14919
14.5333	8323		14.5333	-9213		14.5333	-8451		14.5333	-8532		14.5333	-7801		14.5333	-8316		14.5333	-5384		14.5333	-14915
14.5417	8332		14.5417	-9198		14.5417	-8442		14.5417	-8529		14.5417	-7795		14.5417	-8317		14.5417	-5380		14.5417	-14914
14.55	8338		14.55	-9184		14.55	-8437		14.55	-8525		14.55	-7788		14.55	-8316		14.55	-5378		14.55	-14913
14.5583	8342		14.5583	-9173		14.5583	-8435		14.5583	-8524		14.5583	-7779		14.5583	-8313		14.5583	-5379		14.5583	-14912
14.5667	8343		14.5667	-9166		14.5667	-8432		14.5667	-8526		14.5667	-7768		14.5667	-8306		14.5667	-5385		14.5667	-14908
14.575	8343		14.575	-9166		14.575	-8425		14.575	-8528		14.575	-7755		14.575	-8297		14.575	-5392		14.575	-14902
14.5833	8341		14.5833	-9168		14.5833	-8414		14.5833	-8528		14.5833	-7743		14.5833	-8287		14.5833	-5395		14.5833	-14895
14.5917	8342		14.5917	-9169		14.5917	-8401		14.5917	-8525		14.5917	-7733		14.5917	-8277		14.5917	-5395		14.5917	-14887
14.6	8347		14.6	-9166		14.6	-8388		14.6	-8517		14.6	-7727		14.6	-8267		14.6	-5394		14.6	-14879
14.6083	8359		14.6083	-9158		14.6083	-8374		14.6083	-8508		14.6083	-7726		14.6083	-8258		14.6083	-5393		14.6083	-14872
14.6167	8375		14.6167	-9146		14.6167	-8361		14.6167	-8500		14.6167	-7727		14.6167	-8252		14.6167	-5395		14.6167	-14866
14.625	8393		14.625	-9131		14.625	-8350		14.625	-8496		14.625	-7728		14.625	-8250		14.625	-5400		14.625	-14860
14.6333	8410		14.6333	-9114		14.6333	-8340		14.6333	-8495		14.6333	-7727		14.6333	-8249		14.6333	-5408		14.6333	-14854
14.6417	8427		14.6417	-9099		14.6417	-8331		14.6417	-8496		14.6417	-7721		14.6417	-8248		14.6417	-5417		14.6417	-14847
14.65	8440		14.65	-9087		14.65	-8326		14.65	-8498		14.65	-7709		14.65	-8246		14.65	-5424		14.65	-14839
14.6583	8451		14.6583	-9078		14.6583	-8323		14.6583	-8502		14.6583	-7695		14.6583	-8243		14.6583	-5427		14.6583	-14829
14.6667	8461		14.6667	-9069		14.6667	-8320		14.6667	-8505		14.6667	-7680		14.6667	-8237		14.6667	-5426		14.6667	-14820
14.675	8469		14.675	-9060		14.675	-8313		14.675	-8506		14.675	-7668		14.675	-8229		14.675	-5422		14.675	-14810
14.6833	8474		14.6833	-9051		14.6833	-8301		14.6833	-8502		14.6833	-7662		14.6833	-8220		14.6833	-5418		14.6833	-14801
14.6917	8478		14.6917	-9039		14.6917	-8286		14.6917	-8496		14.6917	-7662		14.6917	-8209		14.6917	-5415		14.6917	-14790
14.7	8483		14.7	-9026		14.7	-8270		14.7	-8490		14.7	-7665		14.7	-8198		14.7	-5414		14.7	-14780
14.7083	8490		14.7083	-9010		14.7083	-8256		14.7083	-8485		14.7083	-7668		14.7083	-8190		14.7083	-5414		14.7083	-14769
14.7167	8500		14.7167	-8994		14.7167	-8245		14.7167	-8483		14.7167	-7668		14.7167	-8182		14.7167	-5412		14.7167	-14759
14.725	8512		14.725	-8979		14.725	-8236		14.725	-8485		14.725	-7664		14.725	-8173		14.725	-5406		14.725	-14751
14.7333	8525		14.7333	-8965		14.7333	-8232		14.7333	-8487		14.7333	-7656		14.7333	-8165		14.7333	-5401		14.7333	-14748
14.7417	8539		14.7417	-8955		14.7417	-8231		14.7417	-8488		14.7417	-7647		14.7417	-8157		14.7417	-5398		14.7417	-14752
14.75	8551		14.75	-8946		14.75	-8234		14.75	-8486		14.75	-7636		14.75	-8150		14.75	-5398		14.75	-14758
14.7583	8562		14.7583	-8939		14.7583	-8238		14.7583	-8480		14.7583	-7627		14.7583	-8143		14.7583	-5399		14.7583	-14764
14.7667	8572		14.7667	-8931		14.7667	-8241		14.7667	-8472		14.7667	-7618		14.7667	-8138		14.7667	-5401		14.7667	-14765
14.775	8581		14.775	-8922		14.775	-8241		14.775	-8464		14.775	-7611		14.775	-8133		14.775	-5399		14.775	-14758
14.7833	8591		14.7833	-8912		14.7833	-8237		14.7833	-8458		14.7833	-7604		14.7833	-8128		14.7833	-5394		14.7833	-14745
14.7917	8601		14.7917	-8900		14.7917	-8227		14.7917	-8453		14.7917	-7597		14.7917	-8124		14.7917	-5385		14.7917	-14730
14.8	8611		14.8	-8887		14.8	-8212		14.8	-8451		14.8	-7590		14.8	-8120		14.8	-5375		14.8	-14715
14.8083	8622		14.8083	-8874		14.8083	-8196		14.8083	-8451		14.8083	-7580		14.8083	-8117		14.8083	-5365		14.8083	-14705
14.8167	8633		14.8167	-8861		14.8167	-8182		14.8167	-8450		14.8167	-7570		14.8167	-8114		14.8167	-5357		14.8167	-14699
14.825	8645		14.825	-8852		14.825	-8170		14.825	-8446		14.825	-7561		14.825	-8108		14.825	-5351		14.825	-14695
14.8333	8656		14.8333	-8846		14.8333	-8161		14.8333	-8441		14.8333	-7552		14.8333	-8101		14.8333	-5347		14.8333	-14690
14.8417	8668		14.8417	-8841		14.8417	-8154		14.8417	-8434		14.8417	-7545		14.8417	-8094		14.8417	-5344		14.8417	-14683
14.85	8679		14.85	-8832		14.85	-8146		14.85	-8428		14.85	-7538		14.85	-8086		14.85	-5337		14.85	-14673
14.8583	8686		14.8583	-8820		14.8583	-8137		14.8583	-8423		14.8583	-7533		14.8583	-8080		14.8583	-5327		14.8583	-14662
14.8667	8692		14.8667	-8805		14.8667	-8126		14.8667	-8421		14.8667	-7530		14.8667	-8073		14.8667	-5312		14.8667	-14649
14.875	8698		14.875	-8789		14.875	-8113		14.875	-8419		14.875	-7528		14.875	-8066		14.875	-5297		14.875	-14636
14.8833	8706		14.8833	-8774		14.8833	-8099		14.8833	-8416		14.8833	-7524		14.8833	-8057		14.8833	-5286		14.8833	-14624
14.8917	8716		14.8917	-8763		14.8917	-8087		14.8917	-8412		14.8917	-7517		14.8917	-8046		14.8917	-5277		14.8917	-14614
14.9	8728		14.9	-8753		14.9	-8076		14.9	-8408		14.9	-7506		14.9	-8036		14.9	-5273		14.9	-14606
14.9083	8740		14.9083	-8744		14.9083	-8067		14.9083	-8404		14.9083	-7493		14.9083	-8026		14.9083	-5273		14.9083	-14598
14.9167	8751		14.9167	-8733		14.9167	-8056		14.9167	-8401		14.9167	-7480		14.9167	-8018		14.9167	-5275		14.9167	-14591
14.925	8761		14.925	-8721		14.925	-8044		14.925	-8399		14.925	-7471		14.925	-8012		14.925	-5277		14.925	-14582
14.9333	8770		14.9333	-8706		14.9333	-8030		14.9333	-8396		14.9333	-7463		14.9333	-8006		14.9333	-5279		14.9333	-14572
14.9417	8781		14.9417	-8693		14.9417	-8015		14.9417	-8391		14.9417	-7458		14.9417	-7999		14.9417	-5282		14.9417	-14562
14.95	8792		14.95	-8681		14.95	-8002		14.95	-8385		14.95	-7453		14.95	-7992		14.95	-5284		14.95	-14552
14.9583	8803		14.9583	-8671		14.9583	-7992		14.9583	-8379		14.9583	-7445		14.9583	-7983		14.9583	-5286		14.9583	-14545
14.9667	8815		14.9667	-8665		14.9667	-7984		14.9667	-8375		14.9667	-7433		14.9667	-7972		14.9667	-5290		14.9667	-14538
14.975	8825		14.975	-8662		14.975	-7979		14.975	-8372		14.975	-7419		14.975	-7963		14.975	-5294		14.975	-14532
14.9833	8833		14.9833	-8658		14.9833	-7977		14.9833	-8370		14.9833	-7405		14.9833	-7957		14.9833	-5300		14.9833	-14525
14.9917	8840		14.9917	-8653		14.9917	-7976		14.9917	-8369		14.9917	-7394		14.9917	-7954		14.9917	-5305		14.9917	-14519
15	8850		15	-8644		15	-7975		15	-8368		15	-7386		15	-7951		15	-5309		15	-14514
15.0083	8861		15.0083	-8630		15.0083	-7972		15.0083	-8365		15.0083	-7383		15.0083	-7946		15.0083	-5313		15.0083	-14510
15.0167	8873		15.0167	-8614		15.0167	-7965		15.0167	-8360		15.0167	-7381		15.0167	-7940		15.0167	-5319		15.0167	-14507
15.025	8885		15.025	-8597		15.025	-7953		15.025	-8354		15.025	-7380		15.025	-7933		15.025	-5327		15.025	-14503
15.0333	8895		15.0333	-8580		15.0333	-7940		15.0333	-8346		15.0333	-7375		15.0333	-7925		15.0333	-5336		15.0333	-14497
15.0417	8904		15.0417	-8564		15.0417	-7923		15.0417	-8338		15.0417	-7368		15.0417	-7918		15.0417	-5348		15.0417	-14489
15.05	8912		15.05	-8548		15.05	-7907		15.05	-8329		15.05	-7357		15.05	-7913		15.05	-5360		15.05	-14480
15.0583	8924		15.0583	-8532		15.0583	-7890		15.0583	-8321		15.0583	-7345		15.0583	-7908		15.0583	-5372		15.0583	-14472
15.0667	8940		15.0667	-8518		15.0667	-7874		15.0667	-8312		15.0667	-7332		15.0667	-7904		15.0667	-5383		15.0667	-14465
15.075	8955		15.075	-8507		15.075	-7861		15.075	-8303		15.075	-7322		15.075	-7899		15.075	-5394		15.075	-14459
15.0833	8969		15.0833	-8496		15.0833	-7849		15.0833	-8293		15.0833	-7316		15.0833	-7895		15.0833	-5404		15.0833	-14455
15.0917	8981		15.0917	-8485		15.0917	-7839		15.0917	-8282		15.0917	-7316		15.0917	-7890		15.0917	-5413		15.0917	-14451
15.1	8991		15.1	-8473		15.1	-7829		15.1	-8276		15.1	-7317		15.1	-7884		15.1	-5425		15.1	-14446
15.1083	8999		15.1083	-8458		15.1083	-7819		15.1083	-8274		15.1083	-7316		15.1083	-7877		15.1083	-5437		15.1083	-14441
15.1167	9009		15.1167	-8441		15.1167	-7807		15.1167	-8275		15.1167	-7311		15.1167	-7869		15.1167	-5449		15.1167	-14436
15.125	9021		15.125	-8424		15.125	-7796		15.125	-8276		15.125	-7298		15.125	-7862		15.125	-5461		15.125	-14429
15.1333	9035		15.1333	-8411		15.1333	-7788		15.1333	-8276		15.1333	-7279		15.1333	-7855		15.1333	-5473		15.1333	-14419
15.1417	9048		15.1417	-8398		15.1417	-7783		15.1417	-8274		15.1417	-7260		15.1417	-7850		15.1417	-5484		15.1417	-14406
15.15	9058		15.15	-8387		15.15	-7778		15.15	-8268		15.15	-7243		15.15	-7846		15.15	-5494		15.15	-14392
15.1583	9068		15.1583	-8374		15.1583	-7773		15.1583	-8260		15.1583	-7230		15.1583	-7841		15.1583	-5505		15.1583	-14376
15.1667	9078		15.1667	-8362		15.1667	-7766		15.1667	-8250		15.1667	-7220		15.1667	-7835		15.1667	-5515		15.1667	-14361
15.175	9087		15.175	-8351		15.175	-7756		15.175	-8239		15.175	-7212		15.175	-7827		15.175	-5524		15.175	-14348
15.1833	9098		15.1833	-8342		15.1833	-7745		15.1833	-8224		15.1833	-7202		15.1833	-7821		15.1833	-5532		15.1833	-14336
15.1917	9108		15.1917	-8335		15.1917	-7732		15.1917	-8210		15.1917	-7190		15.1917	-7815		15.1917	-5538		15.1917	-14327
15.2	9118		15.2	-8330		15.2	-7718		15.2	-8198		15.2	-7179		15.2	-7810		15.2	-5539		15.2	-14322
15.2083	9128		15.2083	-8322		15.2083	-7703		15.2083	-8190		15.2083	-7169		15.2083	-7806		15.2083	-5539		15.2083	-14319
15.2167	9138		15.2167	-8310		15.2167	-7688		15.2167	-8183		15.2167	-7160		15.2167	-7800		15.2167	-5538		15.2167	-14317
15.225	9148		15.225	-8295		15.225	-7676		15.225	-8178		15.225	-7152		15.225	-7793		15.225	-5538		15.225	-14315
15.2333	9160		15.2333	-8277		15.2333	-7668		15.2333	-8173		15.2333	-7146		15.2333	-7784		15.2333	-5539		15.2333	-14313
15.2417	9174		15.2417	-8257		15.2417	-7663		15.2417	-8168		15.2417	-7139		15.2417	-7776		15.2417	-5542		15.2417	-14309
15.25	9188		15.25	-8237		15.25	-7658		15.25	-8161		15.25	-7132		15.25	-7767		15.25	-5544		15.25	-14304
15.2583	9202		15.2583	-8219		15.2583	-7652		15.2583	-8153		15.2583	-7124		15.2583	-7757		15.2583	-5543		15.2583	-14297
15.2667	9214		15.2667	-8204		15.2667	-7642		15.2667	-8143		15.2667	-7114		15.2667	-7747		15.2667	-5541		15.2667	-14287
15.275	9225		15.275	-8190		15.275	-7631		15.275	-8133		15.275	-7104		15.275	-7736		15.275	-5539		15.275	-14275
15.2833	9234		15.2833	-8178		15.2833	-7618		15.2833	-8122		15.2833	-7093		15.2833	-7726		15.2833	-5540		15.2833	-14263
15.2917	9241		15.2917	-8167		15.2917	-7606		15.2917	-8112		15.2917	-7081		15.2917	-7717		15.2917	-5544		15.2917	-14253
15.3	9248		15.3	-8156		15.3	-7594		15.3	-8106		15.3	-7071		15.3	-7711		15.3	-5550		15.3	-14245
15.3083	9254		15.3083	-8146		15.3083	-7585		15.3083	-8104		15.3083	-7064		15.3083	-7708		15.3083	-5557		15.3083	-14241
15.3167	9262		15.3167	-8138		15.3167	-7578		15.3167	-8102		15.3167	-7058		15.3167	-7707		15.3167	-5561		15.3167	-14239
15.325	9272		15.325	-8130		15.325	-7571		15.325	-8099		15.325	-7052		15.325	-7706		15.325	-5563		15.325	-14240
15.3333	9283		15.3333	-8122		15.3333	-7565		15.3333	-8093		15.3333	-7046		15.3333	-7704		15.3333	-5563		15.3333	-14239
15.3417	9293		15.3417	-8111		15.3417	-7557		15.3417	-8084		15.3417	-7038		15.3417	-7698		15.3417	-5562		15.3417	-14238
15.35	9301		15.35	-8097		15.35	-7547		15.35	-8074		15.35	-7027		15.35	-7689		15.35	-5560		15.35	-14233
15.3583	9308		15.3583	-8078		15.3583	-7535		15.3583	-8066		15.3583	-7015		15.3583	-7679		15.3583	-5560		15.3583	-14227
15.3667	9315		15.3667	-8057		15.3667	-7523		15.3667	-8059		15.3667	-7004		15.3667	-7668		15.3667	-5562		15.3667	-14217
15.375	9326		15.375	-8034		15.375	-7513		15.375	-8053		15.375	-6994		15.375	-7660		15.375	-5565		15.375	-14204
15.3833	9342		15.3833	-8010		15.3833	-7505		15.3833	-8045		15.3833	-6985		15.3833	-7656		15.3833	-5568		15.3833	-14189
15.3917	9361		15.3917	-7987		15.3917	-7497		15.3917	-8035		15.3917	-6977		15.3917	-7654		15.3917	-5570		15.3917	-14175
15.4	9378		15.4	-7966		15.4	-7486		15.4	-8025		15.4	-6972		15.4	-7652		15.4	-5570		15.4	-14163
15.4083	9394		15.4083	-7950		15.4083	-7472		15.4083	-8014		15.4083	-6967		15.4083	-7649		15.4083	-5567		15.4083	-14153
15.4167	9406		15.4167	-7939		15.4167	-7455		15.4167	-8004		15.4167	-6963		15.4167	-7644		15.4167	-5563		15.4167	-14144
15.425	9416		15.425	-7930		15.425	-7436		15.425	-7995		15.425	-6959		15.425	-7637		15.425	-5558		15.425	-14136
15.4333	9425		15.4333	-7922		15.4333	-7421		15.4333	-7986		15.4333	-6955		15.4333	-7632		15.4333	-5554		15.4333	-14127
15.4417	9435		15.4417	-7912		15.4417	-7408		15.4417	-7977		15.4417	-6948		15.4417	-7627		15.4417	-5549		15.4417	-14117
15.45	9446		15.45	-7899		15.45	-7400		15.45	-7967		15.45	-6939		15.45	-7625		15.45	-5544		15.45	-14109
15.4583	9457		15.4583	-7884		15.4583	-7397		15.4583	-7958		15.4583	-6929		15.4583	-7622		15.4583	-5541		15.4583	-14103
15.4667	9469		15.4667	-7867		15.4667	-7394		15.4667	-7951		15.4667	-6919		15.4667	-7617		15.4667	-5539		15.4667	-14098
15.475	9481		15.475	-7849		15.475	-7388		15.475	-7948		15.475	-6908		15.475	-7610		15.475	-5539		15.475	-14094
15.4833	9494		15.4833	-7831		15.4833	-7378		15.4833	-7950		15.4833	-6895		15.4833	-7600		15.4833	-5539		15.4833	-14092
15.4917	9506		15.4917	-7815		15.4917	-7365		15.4917	-7953		15.4917	-6882		15.4917	-7588		15.4917	-5540		15.4917	-14090
15.5	9518		15.5	-7800		15.5	-7349		15.5	-7953		15.5	-6868		15.5	-7577		15.5	-5539		15.5	-14089
15.5083	9529		15.5083	-7788		15.5083	-7332		15.5083	-7948		15.5083	-6853		15.5083	-7568		15.5083	-5537		15.5083	-14088
15.5167	9539		15.5167	-7776		15.5167	-7315		15.5167	-7940		15.5167	-6838		15.5167	-7559		15.5167	-5535		15.5167	-14086
15.525	9550		15.525	-7764		15.525	-7299		15.525	-7928		15.525	-6825		15.525	-7550		15.525	-5532		15.525	-14082
15.5333	9563		15.5333	-7752		15.5333	-7285		15.5333	-7915		15.5333	-6812		15.5333	-7540		15.5333	-5528		15.5333	-14077
15.5417	9577		15.5417	-7736		15.5417	-7272		15.5417	-7903		15.5417	-6802		15.5417	-7530		15.5417	-5522		15.5417	-14072
15.55	9592		15.55	-7718		15.55	-7261		15.55	-7893		15.55	-6792		15.55	-7518		15.55	-5515		15.55	-14066
15.5583	9605		15.5583	-7697		15.5583	-7252		15.5583	-7883		15.5583	-6781		15.5583	-7507		15.5583	-5508		15.5583	-14057
15.5667	9616		15.5667	-7677		15.5667	-7242		15.5667	-7872		15.5667	-6768		15.5667	-7495		15.5667	-5500		15.5667	-14047
15.575	9629		15.575	-7658		15.575	-7228		15.575	-7862		15.575	-6755		15.575	-7485		15.575	-5493		15.575	-14035
15.5833	9643		15.5833	-7643		15.5833	-7210		15.5833	-7852		15.5833	-6744		15.5833	-7476		15.5833	-5488		15.5833	-14021
15.5917	9659		15.5917	-7632		15.5917	-7190		15.5917	-7842		15.5917	-6736		15.5917	-7468		15.5917	-5486		15.5917	-14007
15.6	9676		15.6	-7623		15.6	-7167		15.6	-7831		15.6	-6730		15.6	-7462		15.6	-5486		15.6	-13991
15.6083	9693		15.6083	-7614		15.6083	-7146		15.6083	-7821		15.6083	-6725		15.6083	-7456		15.6083	-5488		15.6083	-13979
15.6167	9708		15.6167	-7605		15.6167	-7130		15.6167	-7810		15.6167	-6718		15.6167	-7450		15.6167	-5492		15.6167	-13972
15.625	9722		15.625	-7594		15.625	-7118		15.625	-7799		15.625	-6707		15.625	-7441		15.625	-5497		15.625	-13969
15.6333	9734		15.6333	-7580		15.6333	-7110		15.6333	-7787		15.6333	-6693		15.6333	-7429		15.6333	-5502		15.6333	-13971
15.6417	9746		15.6417	-7565		15.6417	-7105		15.6417	-7776		15.6417	-6678		15.6417	-7417		15.6417	-5506		15.6417	-13975
15.65	9758		15.65	-7550		15.65	-7100		15.65	-7765		15.65	-6663		15.65	-7404		15.65	-5509		15.65	-13978
15.6583	9770		15.6583	-7535		15.6583	-7095		15.6583	-7756		15.6583	-6650		15.6583	-7393		15.6583	-5509		15.6583	-13977
15.6667	9782		15.6667	-7521		15.6667	-7088		15.6667	-7748		15.6667	-6638		15.6667	-7387		15.6667	-5507		15.6667	-13973
15.675	9791		15.675	-7507		15.675	-7081		15.675	-7742		15.675	-6626		15.675	-7383		15.675	-5506		15.675	-13963
15.6833	9798		15.6833	-7493		15.6833	-7073		15.6833	-7736		15.6833	-6616		15.6833	-7379		15.6833	-5507		15.6833	-13950
15.6917	9805		15.6917	-7478		15.6917	-7064		15.6917	-7731		15.6917	-6606		15.6917	-7372		15.6917	-5510		15.6917	-13937
15.7	9815		15.7	-7463		15.7	-7054		15.7	-7725		15.7	-6596		15.7	-7362		15.7	-5516		15.7	-13924
15.7083	9827		15.7083	-7447		15.7083	-7041		15.7083	-7719		15.7083	-6586		15.7083	-7347		15.7083	-5523		15.7083	-13913
15.7167	9843		15.7167	-7432		15.7167	-7025		15.7167	-7712		15.7167	-6577		15.7167	-7333		15.7167	-5529		15.7167	-13904
15.725	9860		15.725	-7415		15.725	-7008		15.725	-7702		15.725	-6569		15.725	-7321		15.725	-5533		15.725	-13898
15.7333	9876		15.7333	-7397		15.7333	-6991		15.7333	-7689		15.7333	-6559		15.7333	-7312		15.7333	-5537		15.7333	-13893
15.7417	9890		15.7417	-7379		15.7417	-6975		15.7417	-7675		15.7417	-6548		15.7417	-7306		15.7417	-5540		15.7417	-13887
15.75	9901		15.75	-7361		15.75	-6961		15.75	-7660		15.75	-6533		15.75	-7305		15.75	-5543		15.75	-13880
15.7583	9911		15.7583	-7344		15.7583	-6949		15.7583	-7647		15.7583	-6517		15.7583	-7303		15.7583	-5546		15.7583	-13870
15.7667	9919		15.7667	-7328		15.7667	-6939		15.7667	-7637		15.7667	-6502		15.7667	-7299		15.7667	-5549		15.7667	-13861
15.775	9928		15.775	-7310		15.775	-6929		15.775	-7629		15.775	-6489		15.775	-7292		15.775	-5550		15.775	-13853
15.7833	9936		15.7833	-7293		15.7833	-6920		15.7833	-7625		15.7833	-6478		15.7833	-7284		15.7833	-5548		15.7833	-13848
15.7917	9946		15.7917	-7275		15.7917	-6912		15.7917	-7623		15.7917	-6469		15.7917	-7275		15.7917	-5546		15.7917	-13845
15.8	9958		15.8	-7259		15.8	-6902		15.8	-7618		15.8	-6461		15.8	-7266		15.8	-5543		15.8	-13843
15.8083	9970		15.8083	-7245		15.8083	-6891		15.8083	-7609		15.8083	-6452		15.8083	-7258		15.8083	-5541		15.8083	-13841
15.8167	9980		15.8167	-7233		15.8167	-6875		15.8167	-7598		15.8167	-6445		15.8167	-7250		15.8167	-5543		15.8167	-13835
15.825	9988		15.825	-7218		15.825	-6857		15.825	-7585		15.825	-6439		15.825	-7243		15.825	-5549		15.825	-13828
15.8333	9994		15.8333	-7199		15.8333	-6840		15.8333	-7572		15.8333	-6435		15.8333	-7237		15.8333	-5555		15.8333	-13820
15.8417	9999		15.8417	-7180		15.8417	-6826		15.8417	-7561		15.8417	-6431		15.8417	-7232		15.8417	-5559		15.8417	-13813
15.85	10004		15.85	-7161		15.85	-6812		15.85	-7550		15.85	-6427		15.85	-7228		15.85	-5561		15.85	-13807
15.8583	10011		15.8583	-7145		15.8583	-6800		15.8583	-7539		15.8583	-6422		15.8583	-7222		15.8583	-5561		15.8583	-13801
15.8667	10019		15.8667	-7133		15.8667	-6788		15.8667	-7529		15.8667	-6414		15.8667	-7211		15.8667	-5561		15.8667	-13796
15.875	10029		15.875	-7124		15.875	-6775		15.875	-7520		15.875	-6404		15.875	-7198		15.875	-5562		15.875	-13793
15.8833	10038		15.8833	-7112		15.8833	-6762		15.8833	-7514		15.8833	-6389		15.8833	-7184		15.8833	-5567		15.8833	-13793
15.8917	10048		15.8917	-7095		15.8917	-6749		15.8917	-7509		15.8917	-6373		15.8917	-7171		15.8917	-5575		15.8917	-13795
15.9	10060		15.9	-7074		15.9	-6736		15.9	-7507		15.9	-6356		15.9	-7159		15.9	-5584		15.9	-13796
15.9083	10073		15.9083	-7050		15.9083	-6722		15.9083	-7504		15.9083	-6340		15.9083	-7150		15.9083	-5593		15.9083	-13795
15.9167	10086		15.9167	-7026		15.9167	-6708		15.9167	-7499		15.9167	-6327		15.9167	-7141		15.9167	-5599		15.9167	-13791
15.925	10100		15.925	-7005		15.925	-6693		15.925	-7488		15.925	-6316		15.925	-7128		15.925	-5602		15.925	-13781
15.9333	10112		15.9333	-6988		15.9333	-6679		15.9333	-7474		15.9333	-6307		15.9333	-7114		15.9333	-5602		15.9333	-13767
15.9417	10122		15.9417	-6975		15.9417	-6665		15.9417	-7456		15.9417	-6299		15.9417	-7101		15.9417	-5600		15.9417	-13749
15.95	10130		15.95	-6962		15.95	-6652		15.95	-7436		15.95	-6292		15.95	-7090		15.95	-5598		15.95	-13731
15.9583	10135		15.9583	-6948		15.9583	-6639		15.9583	-7419		15.9583	-6283		15.9583	-7082		15.9583	-5596		15.9583	-13715
15.9667	10140		15.9667	-6933		15.9667	-6627		15.9667	-7407		15.9667	-6272		15.9667	-7077		15.9667	-5594		15.9667	-13703
15.975	10149		15.975	-6917		15.975	-6616		15.975	-7397		15.975	-6258		15.975	-7074		15.975	-5593		15.975	-13697
15.9833	10162		15.9833	-6902		15.9833	-6605		15.9833	-7391		15.9833	-6244		15.9833	-7069		15.9833	-5591		15.9833	-13694
15.9917	10178		15.9917	-6889		15.9917	-6594		15.9917	-7385		15.9917	-6229		15.9917	-7062		15.9917	-5590		15.9917	-13691
16	10196		16	-6875		16	-6583		16	-7376		16	-6217		16	-7053		16	-5591		16	-13685
16.0083	10213		16.0083	-6861		16.0083	-6571		16.0083	-7365		16.0083	-6209		16.0083	-7043		16.0083	-5593		16.0083	-13677
16.0167	10227		16.0167	-6845		16.0167	-6558		16.0167	-7352		16.0167	-6203		16.0167	-7033		16.0167	-5596		16.0167	-13669
16.025	10236		16.025	-6829		16.025	-6545		16.025	-7337		16.025	-6197		16.025	-7024		16.025	-5599		16.025	-13661
16.0333	10243		16.0333	-6812		16.0333	-6531		16.0333	-7323		16.0333	-6192		16.0333	-7016		16.0333	-5602		16.0333	-13653
16.0417	10247		16.0417	-6797		16.0417	-6515		16.0417	-7313		16.0417	-6183		16.0417	-7007		16.0417	-5604		16.0417	-13646
16.05	10250		16.05	-6784		16.05	-6497		16.05	-7305		16.05	-6169		16.05	-6996		16.05	-5607		16.05	-13637
16.0583	10255		16.0583	-6772		16.0583	-6478		16.0583	-7298		16.0583	-6155		16.0583	-6985		16.0583	-5610		16.0583	-13625
16.0667	10263		16.0667	-6760		16.0667	-6460		16.0667	-7292		16.0667	-6142		16.0667	-6973		16.0667	-5613		16.0667	-13612
16.075	10273		16.075	-6746		16.075	-6444		16.075	-7285		16.075	-6131		16.075	-6961		16.075	-5614		16.075	-13602
16.0833	10285		16.0833	-6730		16.0833	-6431		16.0833	-7276		16.0833	-6122		16.0833	-6949		16.0833	-5613		16.0833	-13595
16.0917	10297		16.0917	-6709		16.0917	-6420		16.0917	-7265		16.0917	-6116		16.0917	-6937		16.0917	-5611		16.0917	-13590
16.1	10307		16.1	-6688		16.1	-6411		16.1	-7253		16.1	-6108		16.1	-6928		16.1	-5609		16.1	-13585
16.1083	10318		16.1083	-6670		16.1083	-6403		16.1083	-7242		16.1083	-6097		16.1083	-6921		16.1083	-5607		16.1083	-13580
16.1167	10330		16.1167	-6653		16.1167	-6393		16.1167	-7229		16.1167	-6085		16.1167	-6916		16.1167	-5608		16.1167	-13574
16.125	10343		16.125	-6636		16.125	-6383		16.125	-7214		16.125	-6073		16.125	-6910		16.125	-5610		16.125	-13567
16.1333	10356		16.1333	-6620		16.1333	-6371		16.1333	-7200		16.1333	-6059		16.1333	-6905		16.1333	-5615		16.1333	-13562
16.1417	10368		16.1417	-6602		16.1417	-6360		16.1417	-7186		16.1417	-6046		16.1417	-6899		16.1417	-5621		16.1417	-13558
16.15	10378		16.15	-6582		16.15	-6348		16.15	-7173		16.15	-6031		16.15	-6892		16.15	-5628		16.15	-13555
16.1583	10387		16.1583	-6559		16.1583	-6335		16.1583	-7162		16.1583	-6019		16.1583	-6884		16.1583	-5634		16.1583	-13551
16.1667	10395		16.1667	-6539		16.1667	-6320		16.1667	-7152		16.1667	-6008		16.1667	-6878		16.1667	-5639		16.1667	-13545
16.175	10403		16.175	-6521		16.175	-6303		16.175	-7143		16.175	-6000		16.175	-6872		16.175	-5645		16.175	-13539
16.1833	10411		16.1833	-6505		16.1833	-6286		16.1833	-7133		16.1833	-5996		16.1833	-6867		16.1833	-5651		16.1833	-13530
16.1917	10421		16.1917	-6490		16.1917	-6272		16.1917	-7121		16.1917	-5995		16.1917	-6861		16.1917	-5658		16.1917	-13519
16.2	10433		16.2	-6476		16.2	-6261		16.2	-7108		16.2	-5994		16.2	-6855		16.2	-5668		16.2	-13506
16.2083	10448		16.2083	-6464		16.2083	-6252		16.2083	-7092		16.2083	-5992		16.2083	-6849		16.2083	-5678		16.2083	-13492
16.2167	10461		16.2167	-6454		16.2167	-6243		16.2167	-7077		16.2167	-5987		16.2167	-6842		16.2167	-5685		16.2167	-13479
16.225	10476		16.225	-6446		16.225	-6235		16.225	-7064		16.225	-5978		16.225	-6835		16.225	-5688		16.225	-13468
16.2333	10489		16.2333	-6440		16.2333	-6224		16.2333	-7052		16.2333	-5966		16.2333	-6827		16.2333	-5686		16.2333	-13463
16.2417	10504		16.2417	-6432		16.2417	-6210		16.2417	-7043		16.2417	-5952		16.2417	-6818		16.2417	-5680		16.2417	-13462
16.25	10517		16.25	-6420		16.25	-6195		16.25	-7034		16.25	-5936		16.25	-6807		16.25	-5674		16.25	-13460
16.2583	10528		16.2583	-6405		16.2583	-6179		16.2583	-7025		16.2583	-5919		16.2583	-6795		16.2583	-5671		16.2583	-13455
16.2667	10536		16.2667	-6386		16.2667	-6162		16.2667	-7014		16.2667	-5903		16.2667	-6780		16.2667	-5672		16.2667	-13448
16.275	10541		16.275	-6365		16.275	-6146		16.275	-7003		16.275	-5889		16.275	-6765		16.275	-5675		16.275	-13440
16.2833	10543		16.2833	-6343		16.2833	-6130		16.2833	-6993		16.2833	-5876		16.2833	-6752		16.2833	-5678		16.2833	-13431
16.2917	10544		16.2917	-6322		16.2917	-6118		16.2917	-6984		16.2917	-5866		16.2917	-6741		16.2917	-5680		16.2917	-13424
16.3	10549		16.3	-6301		16.3	-6110		16.3	-6974		16.3	-5857		16.3	-6735		16.3	-5681		16.3	-13420
16.3083	10558		16.3083	-6280		16.3083	-6103		16.3083	-6964		16.3083	-5848		16.3083	-6733		16.3083	-5680		16.3083	-13416
16.3167	10571		16.3167	-6261		16.3167	-6095		16.3167	-6953		16.3167	-5841		16.3167	-6732		16.3167	-5681		16.3167	-13411
16.325	10587		16.325	-6243		16.325	-6085		16.325	-6939		16.325	-5834		16.325	-6732		16.325	-5685		16.325	-13405
16.3333	10604		16.3333	-6227		16.3333	-6073		16.3333	-6925		16.3333	-5828		16.3333	-6728		16.3333	-5692		16.3333	-13400
16.3417	10619		16.3417	-6212		16.3417	-6060		16.3417	-6911		16.3417	-5822		16.3417	-6721		16.3417	-5704		16.3417	-13395
16.35	10634		16.35	-6199		16.35	-6047		16.35	-6896		16.35	-5816		16.35	-6711		16.35	-5717		16.35	-13391
16.3583	10648		16.3583	-6187		16.3583	-6035		16.3583	-6882		16.3583	-5809		16.3583	-6699		16.3583	-5730		16.3583	-13388
16.3667	10660		16.3667	-6173		16.3667	-6022		16.3667	-6869		16.3667	-5802		16.3667	-6684		16.3667	-5739		16.3667	-13383
16.375	10670		16.375	-6155		16.375	-6006		16.375	-6858		16.375	-5795		16.375	-6670		16.375	-5746		16.375	-13376
16.3833	10678		16.3833	-6135		16.3833	-5988		16.3833	-6849		16.3833	-5787		16.3833	-6659		16.3833	-5748		16.3833	-13367
16.3917	10685		16.3917	-6113		16.3917	-5972		16.3917	-6842		16.3917	-5778		16.3917	-6650		16.3917	-5748		16.3917	-13358
16.4	10693		16.4	-6091		16.4	-5958		16.4	-6835		16.4	-5766		16.4	-6643		16.4	-5748		16.4	-13350
16.4083	10702		16.4083	-6073		16.4083	-5946		16.4083	-6827		16.4083	-5750		16.4083	-6636		16.4083	-5748		16.4083	-13346
16.4167	10715		16.4167	-6057		16.4167	-5937		16.4167	-6818		16.4167	-5734		16.4167	-6629		16.4167	-5747		16.4167	-13346
16.425	10732		16.425	-6043		16.425	-5927		16.425	-6806		16.425	-5722		16.425	-6622		16.425	-5746		16.425	-13348
16.4333	10749		16.4333	-6030		16.4333	-5915		16.4333	-6792		16.4333	-5713		16.4333	-6614		16.4333	-5744		16.4333	-13347
16.4417	10768		16.4417	-6018		16.4417	-5898		16.4417	-6778		16.4417	-5706		16.4417	-6604		16.4417	-5743		16.4417	-13342
16.45	10786		16.45	-6004		16.45	-5882		16.45	-6764		16.45	-5700		16.45	-6592		16.45	-5744		16.45	-13333
16.4583	10802		16.4583	-5990		16.4583	-5865		16.4583	-6750		16.4583	-5691		16.4583	-6580		16.4583	-5747		16.4583	-13321
[truncated: 13,025 more rows]

## Sheet: Fig. 5DE
Fig.5D								Fig.5E
[truncated: 115 more rows]

## Sheet: Table 1
Table 1
[truncated: 18 more rows]

[truncated: 11 more sheets: Table 2, Supplementary Figure 2, Supplementary Figure 3, Supplementary Figure 4, Supplementary Figure 5, Supplementary Figure 6, Supplementary Figure 9, Supplementary Figure 11, Supplementary Figure 12, Supplementary Figure 13, Supplementary Figure 14]
